# Supplementary material for: Blind estimation and correction of microarray batch effect
Source: PLoS One. 2020 Apr 9;15(4):e0231446. doi: 10.1371/journal.pone.0231446 (PMC7145015; doi:10.1371/journal.pone.0231446)
Supplement: S1 Table — (XLS) [file pone.0231446.s008.xls]

## Sheet: Supplementary-Table-1
Supplementary Table 1: List of samples in the Reference set (Cell lines)
Sample GEO accession	Collection GEO accession	Cell line name	Crossvalidation split
GSM276209	GSE10896	U937	1
GSM276213	GSE10896	U937	1
GSM276217	GSE10896	U937	1
GSM276221	GSE10896	U937	1
GSM276225	GSE10896	U937	1
GSM276229	GSE10896	U937	1
GSM290920	GSE11551	Hs294T	1
GSM290921	GSE11551	Hs294T	1
GSM304303	GSE12056	K562	1
GSM304304	GSE12056	K562	1
GSM304479	GSE12056	K562	1
GSM304480	GSE12056	K562	1
GSM304481	GSE12056	K562	1
GSM304482	GSE12056	K562	1
GSM304483	GSE12056	K562	1
GSM304484	GSE12056	K562	1
GSM304486	GSE12056	K562	1
GSM304498	GSE12056	K562	1
GSM339721	GSE13477	MCF7	1
GSM339722	GSE13477	MCF7	1
GSM343690	GSE13662	MM1S	1
GSM343691	GSE13662	MM1S	1
GSM367061	GSE14711	BG01	1
GSM368400	GSE14746	HUT78	1
GSM368401	GSE14746	HUT78	1
GSM368860	GSE14773	HT29	1
GSM368863	GSE14773	HT29	1
GSM375719	GSE15043	BT474	1
GSM375720	GSE15043	BT474	1
GSM378153	GSE15132	CACO-2	1
GSM378155	GSE15132	CACO-2	1
GSM378157	GSE15132	CACO-2	1
GSM378159	GSE15132	CACO-2	1
GSM378161	GSE15132	CACO-2	1
GSM378163	GSE15132	CACO-2	1
GSM378165	GSE15132	CACO-2	1
GSM378167	GSE15132	CACO-2	1
GSM378169	GSE15132	CACO-2	1
GSM380511	GSE15240	H209	1
GSM380478	GSE15240	H526	1
GSM380515	GSE15240	H526	1
GSM380498	GSE15240	H69	1
GSM385013	GSE15329	BJAB	1
GSM385017	GSE15329	DoHH2	1
GSM385023	GSE15329	Jeko1	1
GSM385026	GSE15329	KARPAS-422	1
GSM385030	GSE15329	NU-DHL-1	1
GSM385031	GSE15329	NU-DHL-1	1
GSM385032	GSE15329	NU-DUL-1	1
GSM385033	GSE15329	NU-DUL-1	1
GSM385034	GSE15329	OCI-Ly19	1
GSM385035	GSE15329	OCI-Ly19	1
GSM385036	GSE15329	Pfeiffer	1
GSM385037	GSE15329	RC-K8	1
GSM385038	GSE15329	RC-K8	1
GSM385039	GSE15329	REC-1	1
GSM385041	GSE15329	RL	1
GSM385042	GSE15329	RL	1
GSM385047	GSE15329	SR	1
GSM385048	GSE15329	SU-DHL-10	1
GSM385049	GSE15329	SU-DHL-10	1
GSM385050	GSE15329	SU-DHL-16	1
GSM385051	GSE15329	SU-DHL-16	1
GSM385055	GSE15329	SU-DHL-4	1
GSM385056	GSE15329	SU-DHL-4	1
GSM385057	GSE15329	SU-DHL-4	1
GSM385058	GSE15329	SU-DHL-4	1
GSM385059	GSE15329	SU-DHL-5	1
GSM385060	GSE15329	SU-DHL-6	1
GSM385061	GSE15329	SU-DHL-8	1
GSM385062	GSE15329	SU-DHL-8	1
GSM385066	GSE15329	Toledo	1
GSM385072	GSE15329	WSU-NHL	1
GSM386435	GSE15395	HCT116	1
GSM386436	GSE15395	HCT116	1
GSM386437	GSE15395	HCT116	1
GSM386438	GSE15395	HCT116	1
GSM386439	GSE15395	HCT116	1
GSM386440	GSE15395	HCT116	1
GSM386441	GSE15395	HCT116	1
GSM386442	GSE15395	HCT116	1
GSM386444	GSE15395	HCT116	1
GSM386445	GSE15395	HCT116	1
GSM386446	GSE15395	HCT116	1
GSM386447	GSE15395	HCT116	1
GSM386448	GSE15395	HCT116	1
GSM386449	GSE15395	HCT116	1
GSM386450	GSE15395	HCT116	1
GSM386451	GSE15395	HCT116	1
GSM386453	GSE15395	HCT116	1
GSM386454	GSE15395	HCT116	1
GSM386455	GSE15395	HCT116	1
GSM386456	GSE15395	HCT116	1
GSM386457	GSE15395	HCT116	1
GSM386458	GSE15395	HCT116	1
GSM386345	GSE15398	SKBR3	1
GSM386470	GSE15398	SKBR3	1
GSM387717	GSE15455	AGS	1
GSM387718	GSE15455	AGS	1
GSM387719	GSE15455	AGS	1
GSM387720	GSE15455	AZ521	1
GSM387721	GSE15455	FU97	1
GSM387722	GSE15455	HS746T	1
GSM387723	GSE15455	IM95	1
GSM387725	GSE15455	KATOIII	1
GSM387726	GSE15455	MKN1	1
GSM387728	GSE15455	MKN45	1
GSM387729	GSE15455	MKN45	1
GSM387730	GSE15455	MKN45	1
GSM387731	GSE15455	MKN7	1
GSM387732	GSE15455	MKN74	1
GSM387733	GSE15455	MKN74	1
GSM387734	GSE15455	MKN74	1
GSM387735	GSE15455	NCIN87	1
GSM387737	GSE15455	SNU1	1
GSM387738	GSE15455	SNU16	1
GSM387739	GSE15455	SNU5	1
GSM388181	GSE15477	BT474	1
GSM388187	GSE15477	MCF7	1
GSM388189	GSE15477	MDA-MB-468	1
GSM388193	GSE15477	T47D	1
GSM388197	GSE15477	ZR751	1
GSM399780	GSE15935	Huh7	1
GSM399781	GSE15935	Huh7	1
GSM399782	GSE15935	Huh7	1
GSM399789	GSE15935	Huh7	1
GSM399790	GSE15935	Huh7	1
GSM399791	GSE15935	Huh7	1
GSM399797	GSE15935	Huh7	1
GSM399798	GSE15935	Huh7	1
GSM399799	GSE15935	Huh7	1
GSM399833	GSE15935	Huh7	1
GSM399834	GSE15935	Huh7	1
GSM399835	GSE15935	Huh7	1
GSM799168	GSE16179	BT474	1
GSM799169	GSE16179	BT474	1
GSM799170	GSE16179	BT474	1
GSM799174	GSE16179	BT474	1
GSM799175	GSE16179	BT474	1
GSM799176	GSE16179	BT474	1
GSM425498	GSE17007	Kit225	1
GSM425500	GSE17007	Kit225	1
GSM433023	GSE17307	A549	1
GSM433024	GSE17307	A549	1
GSM433025	GSE17307	A549	1
GSM981283	GSE17312	H7	1
GSM432030	GSE17400	Calu-3	1
GSM432032	GSE17400	Calu-3	1
GSM432033	GSE17400	Calu-3	1
GSM432034	GSE17400	Calu-3	1
GSM432209	GSE17400	Calu-3	1
GSM432210	GSE17400	Calu-3	1
GSM432211	GSE17400	Calu-3	1
GSM432212	GSE17400	Calu-3	1
GSM442026	GSE17708	A549	1
GSM442027	GSE17708	A549	1
GSM442028	GSE17708	A549	1
GSM446778	GSE17891	CAPAN1	1
GSM446774	GSE17891	CAPAN2	1
GSM446780	GSE17891	CFPAC1	1
GSM446768	GSE17891	COLO357	1
GSM446775	GSE17891	HPAC	1
GSM446772	GSE17891	HPAFII	1
GSM446763	GSE17891	HuPT3	1
GSM446764	GSE17891	MIAPaCa2	1
GSM446769	GSE17891	MPANC96	1
GSM446776	GSE17891	Panc1	1
GSM446767	GSE17891	Panc10-05	1
GSM446779	GSE17891	PATU8902	1
GSM446770	GSE17891	PATU8988S	1
GSM446782	GSE17891	PATU8988T	1
GSM446773	GSE17891	SW1990	1
GSM455118	GSE18198	HPB-ALL	1
GSM455119	GSE18198	HPB-ALL	1
GSM455120	GSE18198	HPB-ALL	1
GSM455115	GSE18198	KOPTK1	1
GSM455116	GSE18198	KOPTK1	1
GSM455117	GSE18198	KOPTK1	1
GSM463964	GSE18680	IGROV1	1
GSM463965	GSE18680	IGROV1	1
GSM463966	GSE18680	IGROV1	1
GSM463967	GSE18680	SKOV3	1
GSM463968	GSE18680	SKOV3	1
GSM463969	GSE18680	SKOV3	1
GSM463970	GSE18680	TOV112D	1
GSM463971	GSE18680	TOV112D	1
GSM463972	GSE18680	TOV112D	1
GSM463973	GSE18680	TOV21G	1
GSM463974	GSE18680	TOV21G	1
GSM463975	GSE18680	TOV21G	1
GSM472165	GSE19069	HUT78	1
GSM472166	GSE19069	Jurkat	1
GSM472167	GSE19069	Jurkat	1
GSM480528	GSE19352	IGROV1	1
GSM480525	GSE19352	OVCAR3	1
GSM480524	GSE19352	SKOV3	1
GSM494403	GSE19797	HeLa	1
GSM494404	GSE19797	HeLa	1
GSM510103	GSE20361	MCF7	1
GSM515290	GSE20508	THP1	1
GSM515291	GSE20508	THP1	1
GSM542393	GSE20667	CCRF-CEM	1
GSM542394	GSE20667	CCRF-CEM	1
GSM542401	GSE20667	DND41	1
GSM542402	GSE20667	DND41	1
GSM542405	GSE20667	HPB-ALL	1
GSM542406	GSE20667	HPB-ALL	1
GSM542397	GSE20667	KOPTK1	1
GSM542398	GSE20667	KOPTK1	1
GSM518494	GSE20667	TALL1	1
GSM518495	GSE20667	TALL1	1
GSM523467	GSE20928	K562	1
GSM523468	GSE20928	K562	1
GSM523469	GSE20928	K562	1
GSM537469	GSE21514	U87MG	1
GSM540390	GSE21654	ASPC1	1
GSM540377	GSE21654	BxPC3	1
GSM540376	GSE21654	CAPAN2	1
GSM540385	GSE21654	CFPAC1	1
GSM540387	GSE21654	COLO357	1
GSM540375	GSE21654	HPAFII	1
GSM540393	GSE21654	HS766T	1
GSM540388	GSE21654	L3-6PL	1
GSM540394	GSE21654	MIAPaCa2	1
GSM540392	GSE21654	MPANC96	1
GSM540378	GSE21654	Panc02.03	1
GSM540379	GSE21654	Panc05.04	1
GSM540391	GSE21654	Panc08.13	1
GSM540395	GSE21654	Panc1	1
GSM540386	GSE21654	Panc10-05	1
GSM540382	GSE21654	PL45	1
GSM540380	GSE21654	SU86.86	1
GSM560747	GSE22598	HCT15	1
GSM560745	GSE22598	HT29	1
GSM577795	GSE23553	IGROV1	1
GSM577802	GSE23553	OV2008	1
GSM577809	GSE23553	OVCAR5	1
GSM587161	GSE23806	A-172	1
GSM587169	GSE23806	SF268	1
GSM587184	GSE23806	SF539	1
GSM587179	GSE23806	T98G	1
GSM587180	GSE23806	U87MG	1
GSM591452	GSE24027	MCF7	1
GSM594399	GSE24150	MCF7	1
GSM595877	GSE24224	HL60	1
GSM595878	GSE24224	HL60	1
GSM595879	GSE24224	HL60	1
GSM610549	GSE24795	COLO-741	1
GSM610550	GSE24795	DLD1	1
GSM610553	GSE24795	HCT116	1
GSM610554	GSE24795	HCT15	1
GSM610556	GSE24795	HT29	1
GSM610562	GSE24795	LoVo	1
GSM610558	GSE24795	LS174T	1
GSM610559	GSE24795	LS180	1
GSM610566	GSE24795	RKO	1
GSM610567	GSE24795	SKCO1	1
GSM610571	GSE24795	SW48	1
GSM629490	GSE25613	Jeko1	1
GSM629498	GSE25613	REC-1	1
GSM629499	GSE25613	REC-1	1
GSM49939	GSE2600	NB4	1
GSM49940	GSE2600	NB4	1
GSM49941	GSE2600	NB4	1
GSM49942	GSE2600	NB4	1
GSM49943	GSE2600	NB4	1
GSM49944	GSE2600	NB4	1
GSM649321	GSE26451	HES-3	1
GSM649322	GSE26451	HES-3	1
GSM661714	GSE26884	MCF10F	1
GSM661715	GSE26884	MCF10F	1
GSM670194	GSE27128	Calu-3	1
GSM670195	GSE27128	Calu-3	1
GSM670196	GSE27128	Calu-3	1
GSM686033	GSE27692	GTL16	1
GSM686034	GSE27692	GTL16	1
GSM711720	GSE28724	IGROV1	1
GSM711718	GSE28724	OV2008	1
GSM711708	GSE28724	OVCAR3	1
GSM711709	GSE28724	OVCAR5	1
GSM711710	GSE28724	OVCAR8	1
GSM711713	GSE28724	SKOV3	1
GSM711721	GSE28724	TOV112D	1
GSM713153	GSE28792	CACO-2	1
GSM713154	GSE28792	CACO-2	1
GSM713222	GSE28799	OVCAR3	1
GSM713223	GSE28799	OVCAR3	1
GSM713224	GSE28799	OVCAR3	1
GSM718715	GSE29008	HCT8	1
GSM718716	GSE29008	HCT8	1
GSM718721	GSE29008	HCT8	1
GSM718722	GSE29008	HCT8	1
GSM718729	GSE29008	HCT8	1
GSM718730	GSE29008	HCT8	1
GSM756853	GSE30516	BT20	1
GSM756854	GSE30516	BT20	1
GSM756855	GSE30516	BT20	1
GSM757113	GSE30531	A375	1
GSM757114	GSE30531	A375	1
GSM757115	GSE30531	A375	1
GSM757116	GSE30531	A375	1
GSM757117	GSE30531	A375	1
GSM757118	GSE30531	A375	1
GSM757119	GSE30531	A375	1
GSM757120	GSE30531	A375	1
GSM757121	GSE30531	A375	1
GSM757122	GSE30531	A375	1
GSM757123	GSE30531	A375	1
GSM757124	GSE30531	A375	1
GSM757125	GSE30531	A375	1
GSM757126	GSE30531	A375	1
GSM757127	GSE30531	A375	1
GSM774181	GSE31229	IMR32	1
GSM774183	GSE31229	SH-SY5Y	1
GSM774191	GSE31229	SK-N-AS	1
GSM781975	GSE31471	A549	1
GSM781976	GSE31471	A549	1
GSM781977	GSE31471	A549	1
GSM788498	GSE31787	MKN7	1
GSM796813	GSE32158	MCF10F	1
GSM796814	GSE32158	MCF10F	1
GSM810946	GSE32666	T47D	1
GSM810956	GSE32667	MCF7	1
GSM810957	GSE32667	MCF7	1
GSM814046	GSE32893	BEAS-2B	1
GSM814047	GSE32893	BEAS-2B	1
GSM814048	GSE32893	BEAS-2B	1
GSM818832	GSE33050	HeLa	1
GSM818833	GSE33050	HeLa	1
GSM818834	GSE33050	HeLa	1
GSM830143	GSE33577	MM1S	1
GSM830294	GSE33585	THP1	1
GSM830295	GSE33585	THP1	1
GSM842048	GSE34112	PC3	1
GSM842049	GSE34112	PC3	1
GSM842050	GSE34112	PC3	1
GSM842051	GSE34112	PC3	1
GSM851735	GSE34602	REC-1	1
GSM851736	GSE34602	REC-1	1
GSM860201	GSE35006	BT474	1
GSM860203	GSE35006	BT474	1
GSM860205	GSE35006	BT474	1
GSM860195	GSE35006	MCF7	1
GSM860197	GSE35006	MCF7	1
GSM860199	GSE35006	MCF7	1
GSM867829	GSE35414	MM1S	1
GSM881725	GSE36135	22RV1	1
GSM881723	GSE36135	DU145	1
GSM892242	GSE36383	SKOV3	1
GSM896045	GSE36383	SKOV3	1
GSM950533	GSE38833	CACO-2	1
GSM950534	GSE38833	CACO-2	1
GSM950535	GSE38833	CACO-2	1
GSM984854	GSE40096	Panc1	1
GSM984856	GSE40096	SU86.86	1
GSM995423	GSE40512	KOPTK1	1
GSM995424	GSE40512	KOPTK1	1
GSM995425	GSE40512	KOPTK1	1
GSM1014550	GSE41315	KARPAS-422	1
GSM1014551	GSE41315	KARPAS-422	1
GSM1014552	GSE41315	KARPAS-422	1
GSM1014556	GSE41315	KARPAS-422	1
GSM1014557	GSE41315	KARPAS-422	1
GSM1014558	GSE41315	KARPAS-422	1
GSM1014562	GSE41315	KARPAS-422	1
GSM1014563	GSE41315	KARPAS-422	1
GSM1014564	GSE41315	KARPAS-422	1
GSM1014568	GSE41315	KARPAS-422	1
GSM1014569	GSE41315	KARPAS-422	1
GSM1014570	GSE41315	KARPAS-422	1
GSM1017457	GSE41445	A549	1
GSM1017458	GSE41445	A549	1
GSM1017459	GSE41445	A549	1
GSM1017460	GSE41445	CACO-2	1
GSM1017461	GSE41445	CACO-2	1
GSM1017462	GSE41445	CACO-2	1
GSM1017466	GSE41445	HACAT	1
GSM1017467	GSE41445	HACAT	1
GSM1017468	GSE41445	HACAT	1
GSM1017472	GSE41445	HeLa	1
GSM1017473	GSE41445	HeLa	1
GSM1017474	GSE41445	HeLa	1
GSM1017490	GSE41445	MDA-MB-231	1
GSM1017491	GSE41445	MDA-MB-231	1
GSM1017492	GSE41445	MDA-MB-231	1
GSM1036389	GSE42259	THP1	1
GSM1036390	GSE42259	THP1	1
GSM1036391	GSE42259	THP1	1
GSM1039261	GSE42407	CL1-0	1
GSM1039262	GSE42407	CL1-0	1
GSM1039263	GSE42407	CL1-0	1
GSM1039264	GSE42407	CL1-5	1
GSM1039265	GSE42407	CL1-5	1
GSM1039266	GSE42407	CL1-5	1
GSM1066170	GSE43608	HCT116	1
GSM1094286	GSE44946	Panc1	1
GSM1094287	GSE44946	Panc1	1
GSM1094288	GSE44946	Panc1	1
GSM107847	GSE4773	SK-N-MC	1
GSM107848	GSE4773	SK-N-MC	1
GSM1165978	GSE48029	Jurkat	1
GSM126423	GSE5486	SW480	1
GSM183338	GSE7556	SKOV3	1
GSM183341	GSE7556	SKOV3	1
GSM186028	GSE7678	SW480	1
GSM186029	GSE7678	SW480	1
GSM187633	GSE7754	HCT116	1
GSM187634	GSE7754	HCT116	1
GSM210180	GSE8471	MCF7	1
GSM217874	GSE8772	A375	1
GSM217875	GSE8772	A375	1
GSM219392	GSE8832	K562	1
GSM219393	GSE8832	K562	1
GSM219394	GSE8832	K562	1
GSM254523	GSE10070	MCF10A	2
GSM254524	GSE10070	MCF10A	2
GSM254525	GSE10070	MCF10A	2
GSM269529	GSE10650	HCT116	2
GSM269530	GSE10650	HCT116	2
GSM274658	GSE10843	AU565	2
GSM274657	GSE10843	BT474	2
GSM274638	GSE10843	BT549	2
GSM274662	GSE10843	BT549	2
GSM274725	GSE10843	CACO-2	2
GSM274647	GSE10843	CAL120	2
GSM274665	GSE10843	CAL120	2
GSM274639	GSE10843	CAL851	2
GSM274730	GSE10843	COLO-201	2
GSM274728	GSE10843	COLO-205	2
GSM274839	GSE10843	DB	2
GSM274727	GSE10843	DLD1	2
GSM274641	GSE10843	EFM192A	2
GSM274840	GSE10843	GRANTA-519	2
GSM274706	GSE10843	H1993	2
GSM274677	GSE10843	HCC1143	2
GSM274661	GSE10843	HCC1419	2
GSM274679	GSE10843	HCC1569	2
GSM274654	GSE10843	HCC1937	2
GSM274676	GSE10843	HCC2218	2
GSM274726	GSE10843	HCT116	2
GSM274723	GSE10843	HCT8	2
GSM274841	GSE10843	HT	2
GSM274780	GSE10843	HT29	2
GSM274729	GSE10843	LoVo	2
GSM274640	GSE10843	MCF7	2
GSM274653	GSE10843	MDA-MB-231	2
GSM274655	GSE10843	MDA-MB-361	2
GSM274656	GSE10843	MDA-MB-453	2
GSM274703	GSE10843	OVCAR3	2
GSM274843	GSE10843	Sc-1	2
GSM274644	GSE10843	SKBR3	2
GSM274663	GSE10843	SKBR3	2
GSM274769	GSE10843	SKCO1	2
GSM274770	GSE10843	SKCO1	2
GSM274701	GSE10843	SKOV3	2
GSM274842	GSE10843	SU-DHL-4	2
GSM274724	GSE10843	SW403	2
GSM274651	GSE10843	T47D	2
GSM274652	GSE10843	T47D	2
GSM274664	GSE10843	T47D	2
GSM274697	GSE10843	TOV112D	2
GSM274708	GSE10843	WSU-DLCL2	2
GSM274660	GSE10843	ZR751	2
GSM275676	GSE10879	MCF7	2
GSM275677	GSE10879	MCF7	2
GSM275678	GSE10879	MCF7	2
GSM276060	GSE10890	BT474	2
GSM276061	GSE10890	BT474	2
GSM276011	GSE10890	CAMA1	2
GSM276010	GSE10890	EFM19	2
GSM276022	GSE10890	HCC1395	2
GSM276029	GSE10890	HCC1806	2
GSM276028	GSE10890	HCC38	2
GSM276013	GSE10890	HCC70	2
GSM275977	GSE10890	HS578T	2
GSM275995	GSE10890	MCF10A	2
GSM275996	GSE10890	MCF10A	2
GSM276046	GSE10890	MCF7	2
GSM276047	GSE10890	MCF7	2
GSM276048	GSE10890	MCF7	2
GSM276071	GSE10890	MCF7	2
GSM276072	GSE10890	MCF7	2
GSM276073	GSE10890	MCF7	2
GSM276037	GSE10890	MDA-MB-231	2
GSM276038	GSE10890	MDA-MB-231	2
GSM276039	GSE10890	MDA-MB-231	2
GSM276062	GSE10890	MDA-MB-231	2
GSM276063	GSE10890	MDA-MB-231	2
GSM276064	GSE10890	MDA-MB-231	2
GSM276035	GSE10890	MDA-MB-361	2
GSM276007	GSE10890	MDA-MB-415	2
GSM276009	GSE10890	MDA-MB-468	2
GSM275999	GSE10890	MT3	2
GSM276032	GSE10890	UACC812	2
GSM279589	GSE11058	Jurkat	2
GSM279590	GSE11058	Jurkat	2
GSM279591	GSE11058	Jurkat	2
GSM279598	GSE11058	THP1	2
GSM279599	GSE11058	THP1	2
GSM290910	GSE11550	Hs294T	2
GSM290911	GSE11550	Hs294T	2
GSM290912	GSE11550	Hs294T	2
GSM290913	GSE11550	Hs294T	2
GSM297456	GSE11710	HACAT	2
GSM323148	GSE12889	HeLa	2
GSM323149	GSE12889	HeLa	2
GSM353359	GSE14103	HCT116	2
GSM353360	GSE14103	HCT116	2
GSM353424	GSE14103	HCT116	2
GSM353426	GSE14103	HCT116	2
GSM353427	GSE14103	HCT116	2
GSM353428	GSE14103	HCT116	2
GSM353429	GSE14103	HCT116	2
GSM363390	GSE14519	KMS11	2
GSM363415	GSE14519	KMS11	2
GSM363385	GSE14519	MM1S	2
GSM363406	GSE14519	MM1S	2
GSM363377	GSE14519	U266	2
GSM363399	GSE14519	U266	2
GSM363782	GSE14538	CACO-2	2
GSM402529	GSE16082	MIAPaCa2	2
GSM402531	GSE16082	MIAPaCa2	2
GSM402532	GSE16082	MIAPaCa2	2
GSM443978	GSE17785	MCF10A	2
GSM443979	GSE17785	MCF10A	2
GSM443980	GSE17785	MCF10A	2
GSM443984	GSE17785	MCF10A	2
GSM443985	GSE17785	MCF10A	2
GSM443986	GSE17785	MCF10A	2
GSM444834	GSE17832	MCF7	2
GSM453351	GSE18146	T47D	2
GSM463942	GSE18674	HeLa	2
GSM463943	GSE18674	SH-SY5Y	2
GSM508291	GSE20272	SKOV3	2
GSM512460	GSE20433	LNCAP	2
GSM512461	GSE20433	LNCAP	2
GSM520228	GSE20719	T47D	2
GSM520229	GSE20719	T47D	2
GSM520230	GSE20719	T47D	2
GSM526604	GSE21066	MCF10A	2
GSM527382	GSE21092	HEK293T	2
GSM527383	GSE21092	HEK293T	2
GSM527384	GSE21092	HEK293T	2
GSM546541	GSE21979	DAOY	2
GSM546544	GSE21979	DAOY	2
GSM546991	GSE22002	HeLa	2
GSM546994	GSE22002	HeLa	2
GSM594338	GSE24147	CCRF-CEM	2
GSM594339	GSE24147	CCRF-CEM	2
GSM594340	GSE24147	CCRF-CEM	2
GSM594332	GSE24147	HL60	2
GSM594333	GSE24147	HL60	2
GSM594334	GSE24147	HL60	2
GSM594320	GSE24147	K562	2
GSM594321	GSE24147	K562	2
GSM594322	GSE24147	K562	2
GSM618009	GSE25146	AGS	2
GSM618010	GSE25146	AGS	2
GSM618013	GSE25147	MKN45	2
GSM618014	GSE25147	MKN45	2
GSM626476	GSE25487	MDA-MB-231	2
GSM626477	GSE25487	MDA-MB-231	2
GSM626478	GSE25487	MDA-MB-231	2
GSM692859	GSE28019	IMR32	2
GSM692865	GSE28019	NGP	2
GSM692855	GSE28019	SK-N-AS	2
GSM702220	GSE28413	MCF7	2
GSM702221	GSE28413	MCF7	2
GSM702222	GSE28413	MCF7	2
GSM731500	GSE29544	CUTLL1	2
GSM731501	GSE29544	CUTLL1	2
GSM731502	GSE29544	CUTLL1	2
GSM759901	GSE30644	MM1S	2
GSM781957	GSE31469	A549	2
GSM781958	GSE31469	A549	2
GSM781959	GSE31469	A549	2
GSM782744	GSE31534	A375	2
GSM782745	GSE31534	A375	2
GSM782746	GSE31534	A375	2
GSM791099	GSE31912	MCF7	2
GSM791100	GSE31912	MCF7	2
GSM803640	GSE32474	786O	2
GSM803699	GSE32474	786O	2
GSM803758	GSE32474	786O	2
GSM803641	GSE32474	A498	2
GSM803700	GSE32474	A498	2
GSM803759	GSE32474	A498	2
GSM803648	GSE32474	A549	2
GSM803707	GSE32474	A549	2
GSM803765	GSE32474	A549	2
GSM803701	GSE32474	ACHN	2
GSM803760	GSE32474	ACHN	2
GSM803621	GSE32474	BT549	2
GSM803680	GSE32474	BT549	2
GSM803739	GSE32474	BT549	2
GSM803643	GSE32474	CAKI1	2
GSM803702	GSE32474	CAKI1	2
GSM803615	GSE32474	CCRF-CEM	2
GSM803674	GSE32474	CCRF-CEM	2
GSM803733	GSE32474	CCRF-CEM	2
GSM803633	GSE32474	COLO-205	2
GSM803692	GSE32474	COLO-205	2
GSM803751	GSE32474	COLO-205	2
GSM803663	GSE32474	DU145	2
GSM803721	GSE32474	DU145	2
GSM803779	GSE32474	DU145	2
GSM803649	GSE32474	EKVX	2
GSM803708	GSE32474	EKVX	2
GSM803766	GSE32474	EKVX	2
GSM803634	GSE32474	HCC-2998	2
GSM803693	GSE32474	HCC-2998	2
GSM803752	GSE32474	HCC-2998	2
GSM803635	GSE32474	HCT116	2
GSM803694	GSE32474	HCT116	2
GSM803753	GSE32474	HCT116	2
GSM803636	GSE32474	HCT15	2
GSM803695	GSE32474	HCT15	2
GSM803754	GSE32474	HCT15	2
GSM803616	GSE32474	HL60	2
GSM803675	GSE32474	HL60	2
GSM803734	GSE32474	HL60	2
GSM803650	GSE32474	HOP62	2
GSM803709	GSE32474	HOP62	2
GSM803767	GSE32474	HOP62	2
GSM803651	GSE32474	HOP92	2
GSM803710	GSE32474	HOP92	2
GSM803768	GSE32474	HOP92	2
GSM803622	GSE32474	HS578T	2
GSM803681	GSE32474	HS578T	2
GSM803740	GSE32474	HS578T	2
GSM803637	GSE32474	HT29	2
GSM803696	GSE32474	HT29	2
GSM803755	GSE32474	HT29	2
GSM803657	GSE32474	IGROV1	2
GSM803716	GSE32474	IGROV1	2
GSM803773	GSE32474	IGROV1	2
GSM803620	GSE32474	K562	2
GSM803679	GSE32474	K562	2
GSM803738	GSE32474	K562	2
GSM803638	GSE32474	KM12	2
GSM803697	GSE32474	KM12	2
GSM803756	GSE32474	KM12	2
GSM803665	GSE32474	LOXIMVI	2
GSM803723	GSE32474	LOXIMVI	2
GSM803781	GSE32474	LOXIMVI	2
GSM803666	GSE32474	M14	2
GSM803724	GSE32474	M14	2
GSM803782	GSE32474	M14	2
GSM803667	GSE32474	MALME3M	2
GSM803725	GSE32474	MALME3M	2
GSM803783	GSE32474	MALME3M	2
GSM803623	GSE32474	MCF7	2
GSM803682	GSE32474	MCF7	2
GSM803741	GSE32474	MCF7	2
GSM803625	GSE32474	MDA-MB-231	2
GSM803684	GSE32474	MDA-MB-231	2
GSM803743	GSE32474	MDA-MB-231	2
GSM803626	GSE32474	MDA-MB-435	2
GSM803685	GSE32474	MDA-MB-435	2
GSM803744	GSE32474	MDA-MB-435	2
GSM803617	GSE32474	MOLT-4	2
GSM803676	GSE32474	MOLT-4	2
GSM803735	GSE32474	MOLT-4	2
GSM803624	GSE32474	NCI-ADR-RES	2
GSM803683	GSE32474	NCI-ADR-RES	2
GSM803742	GSE32474	NCI-ADR-RES	2
GSM803652	GSE32474	NCIH226	2
GSM803711	GSE32474	NCIH226	2
GSM803653	GSE32474	NCIH23	2
GSM803712	GSE32474	NCIH23	2
GSM803769	GSE32474	NCIH23	2
GSM803655	GSE32474	NCIH460	2
GSM803714	GSE32474	NCIH460	2
GSM803771	GSE32474	NCIH460	2
GSM803658	GSE32474	OVCAR3	2
GSM803717	GSE32474	OVCAR3	2
GSM803774	GSE32474	OVCAR3	2
GSM803659	GSE32474	OVCAR4	2
GSM803718	GSE32474	OVCAR4	2
GSM803775	GSE32474	OVCAR4	2
GSM803660	GSE32474	OVCAR5	2
GSM803776	GSE32474	OVCAR5	2
GSM803661	GSE32474	OVCAR8	2
GSM803720	GSE32474	OVCAR8	2
GSM803777	GSE32474	OVCAR8	2
GSM803664	GSE32474	PC3	2
GSM803722	GSE32474	PC3	2
GSM803780	GSE32474	PC3	2
GSM803618	GSE32474	RPMI-8226	2
GSM803677	GSE32474	RPMI-8226	2
GSM803736	GSE32474	RPMI-8226	2
GSM803644	GSE32474	RXF393	2
GSM803703	GSE32474	RXF393	2
GSM803761	GSE32474	RXF393	2
GSM803627	GSE32474	SF268	2
GSM803686	GSE32474	SF268	2
GSM803745	GSE32474	SF268	2
GSM803628	GSE32474	SF295	2
GSM803687	GSE32474	SF295	2
GSM803746	GSE32474	SF295	2
GSM803629	GSE32474	SF539	2
GSM803688	GSE32474	SF539	2
GSM803747	GSE32474	SF539	2
GSM803726	GSE32474	SKMEL2	2
GSM803784	GSE32474	SKMEL2	2
GSM803669	GSE32474	SKMEL28	2
GSM803727	GSE32474	SKMEL28	2
GSM803670	GSE32474	SKMEL5	2
GSM803728	GSE32474	SKMEL5	2
GSM803785	GSE32474	SKMEL5	2
GSM803662	GSE32474	SKOV3	2
GSM803732	GSE32474	SKOV3	2
GSM803778	GSE32474	SKOV3	2
GSM803645	GSE32474	SN12C	2
GSM803704	GSE32474	SN12C	2
GSM803762	GSE32474	SN12C	2
GSM803630	GSE32474	SNB19	2
GSM803689	GSE32474	SNB19	2
GSM803748	GSE32474	SNB19	2
GSM803631	GSE32474	SNB75	2
GSM803690	GSE32474	SNB75	2
GSM803749	GSE32474	SNB75	2
GSM803619	GSE32474	SR	2
GSM803678	GSE32474	SR	2
GSM803737	GSE32474	SR	2
GSM803639	GSE32474	SW620	2
GSM803698	GSE32474	SW620	2
GSM803757	GSE32474	SW620	2
GSM803673	GSE32474	T47D	2
GSM803731	GSE32474	T47D	2
GSM803788	GSE32474	T47D	2
GSM803646	GSE32474	TK10	2
GSM803705	GSE32474	TK10	2
GSM803763	GSE32474	TK10	2
GSM803632	GSE32474	U251	2
GSM803691	GSE32474	U251	2
GSM803750	GSE32474	U251	2
GSM803671	GSE32474	UACC257	2
GSM803729	GSE32474	UACC257	2
GSM803786	GSE32474	UACC257	2
GSM803672	GSE32474	UACC62	2
GSM803730	GSE32474	UACC62	2
GSM803787	GSE32474	UACC62	2
GSM803647	GSE32474	UO31	2
GSM803706	GSE32474	UO31	2
GSM803764	GSE32474	UO31	2
GSM867227	GSE35388	A375	2
GSM867228	GSE35388	A375	2
GSM869232	GSE35478	HCT116	2
GSM869234	GSE35478	HT29	2
GSM923398	GSE37629	NCIH226	2
GSM923399	GSE37629	NCIH226	2
GSM923400	GSE37629	NCIH226	2
GSM928396	GSE37812	PC3	2
GSM984494	GSE40057	BT474	2
GSM984502	GSE40057	BT549	2
GSM984501	GSE40057	HS578T	2
GSM984504	GSE40057	MCF10A	2
GSM984505	GSE40057	MCF12A	2
GSM984498	GSE40057	MCF7	2
GSM984500	GSE40057	MDA-MB-231	2
GSM984495	GSE40057	MDA-MB-468	2
GSM984499	GSE40057	SKBR3	2
GSM984496	GSE40057	T47D	2
GSM1067632	GSE43653	ECC1	2
GSM1067633	GSE43653	ECC1	2
GSM1094680	GSE44968	RPMI-8226	2
GSM136093	GSE5823	HeLa	2
GSM136095	GSE5823	HeLa	2
GSM136097	GSE5823	HeLa	2
GSM136083	GSE5823	MCF7	2
GSM136085	GSE5823	MCF7	2
GSM136087	GSE5823	MCF7	2
GSM136089	GSE5823	MDA-MB-231	2
GSM136091	GSE5823	MDA-MB-231	2
GSM155069	GSE6728	GRANTA-519	2
GSM155081	GSE6728	Jeko1	2
GSM155072	GSE6728	REC-1	2
GSM157215	GSE6819	HeLa	2
GSM157216	GSE6819	HeLa	2
GSM157217	GSE6819	HeLa	2
GSM162953	GSE7047	HeLa	2
GSM162955	GSE7047	HeLa	2
GSM162964	GSE7047	HeLa	2
GSM183436	GSE7562	HCC827	2
GSM183437	GSE7562	HCC827	2
GSM183440	GSE7562	SKBR3	2
GSM183441	GSE7562	SKBR3	2
GSM213308	GSE8596	RD	2
GSM213309	GSE8596	SK-ES-1	2
GSM215632	GSE8702	LNCAP	2
GSM215633	GSE8702	LNCAP	2
GSM215636	GSE8702	LNCAP	2
GSM215639	GSE8702	LNCAP	2
GSM215642	GSE8702	LNCAP	2
GSM215647	GSE8702	LNCAP	2
GSM219726	GSE8840	RD	2
GSM230349	GSE9101	THP1	2
GSM230350	GSE9101	THP1	2
GSM230351	GSE9101	THP1	2
GSM234656	GSE9234	HT29	2
GSM234657	GSE9234	HT29	2
GSM234658	GSE9234	HT29	2
GSM238027	GSE9350	L3-6PL	2
GSM238028	GSE9350	L3-6PL	2
GSM238029	GSE9350	L3-6PL	2
GSM273232	GSE10831	KMH2	3
GSM273233	GSE10831	KMH2	3
GSM273234	GSE10831	KMH2	3
GSM273229	GSE10831	L1236	3
GSM273230	GSE10831	L1236	3
GSM273231	GSE10831	L1236	3
GSM273235	GSE10831	L428	3
GSM273236	GSE10831	L428	3
GSM273269	GSE10831	L428	3
GSM286608	GSE11345	T84	3
GSM286756	GSE11352	MCF7	3
GSM286757	GSE11352	MCF7	3
GSM286758	GSE11352	MCF7	3
GSM286762	GSE11352	MCF7	3
GSM286763	GSE11352	MCF7	3
GSM286764	GSE11352	MCF7	3
GSM286768	GSE11352	MCF7	3
GSM286769	GSE11352	MCF7	3
GSM286770	GSE11352	MCF7	3
GSM294818	GSE11618	HCT116	3
GSM294819	GSE11618	HCT116	3
GSM297647	GSE11729	H1299	3
GSM317505	GSE12650	MCF7	3
GSM320590	GSE12777	BT20	3
GSM320623	GSE12777	HCC202	3
GSM320608	GSE12777	MDA-MB-436	3
GSM320593	GSE12777	MX1	3
GSM322534	GSE12854	OVCAR8	3
GSM322535	GSE12854	OVCAR8	3
GSM322536	GSE12854	OVCAR8	3
GSM327229	GSE13059	HT29	3
GSM327230	GSE13059	HT29	3
GSM327231	GSE13059	HT29	3
GSM328687	GSE13124	MCF7	3
GSM339022	GSE13434	HeLa	3
GSM341583	GSE13568	SW480	3
GSM341584	GSE13568	SW480	3
GSM341585	GSE13568	SW480	3
GSM347637	GSE13818	786O	3
GSM347642	GSE13818	786O	3
GSM347667	GSE13818	786O	3
GSM347669	GSE13818	786O	3
GSM347673	GSE13818	786O	3
GSM347676	GSE13818	786O	3
GSM347922	GSE13828	H7	3
GSM351748	GSE14011	U266	3
GSM357819	GSE14083	K562	3
GSM357820	GSE14083	K562	3
GSM357879	GSE14315	A549	3
GSM357880	GSE14315	A549	3
GSM357881	GSE14315	A549	3
GSM357916	GSE14315	Calu-1	3
GSM357917	GSE14315	Calu-1	3
GSM357918	GSE14315	Calu-1	3
GSM357899	GSE14315	Calu-3	3
GSM357900	GSE14315	Calu-3	3
GSM357922	GSE14315	Calu-6	3
GSM357923	GSE14315	Calu-6	3
GSM357924	GSE14315	Calu-6	3
GSM357885	GSE14315	NCIH460	3
GSM357886	GSE14315	NCIH460	3
GSM357887	GSE14315	NCIH460	3
GSM359533	GSE14383	BEAS-2B	3
GSM359534	GSE14383	BEAS-2B	3
GSM359535	GSE14383	BEAS-2B	3
GSM359536	GSE14383	BEAS-2B	3
GSM359537	GSE14383	BEAS-2B	3
GSM359538	GSE14383	BEAS-2B	3
GSM359539	GSE14383	BEAS-2B	3
GSM359540	GSE14383	BEAS-2B	3
GSM359541	GSE14383	BEAS-2B	3
GSM359542	GSE14383	BEAS-2B	3
GSM359543	GSE14383	BEAS-2B	3
GSM359544	GSE14383	BEAS-2B	3
GSM359545	GSE14383	BEAS-2B	3
GSM359546	GSE14383	BEAS-2B	3
GSM359547	GSE14383	BEAS-2B	3
GSM359548	GSE14383	BEAS-2B	3
GSM359550	GSE14383	BEAS-2B	3
GSM359551	GSE14383	BEAS-2B	3
GSM359552	GSE14383	BEAS-2B	3
GSM359553	GSE14383	BEAS-2B	3
GSM359554	GSE14383	BEAS-2B	3
GSM359555	GSE14383	BEAS-2B	3
GSM359556	GSE14383	BEAS-2B	3
GSM366970	GSE14701	PATU8988S	3
GSM366971	GSE14701	PATU8988S	3
GSM366972	GSE14701	PATU8988S	3
GSM366973	GSE14701	PATU8988T	3
GSM366974	GSE14701	PATU8988T	3
GSM366975	GSE14701	PATU8988T	3
GSM374139	GSE14986	MCF7	3
GSM374140	GSE14986	MCF7	3
GSM386317	GSE15392	DU145	3
GSM386318	GSE15392	DU145	3
GSM386319	GSE15392	DU145	3
GSM386320	GSE15392	DU145	3
GSM386321	GSE15392	DU145	3
GSM386322	GSE15392	DU145	3
GSM386323	GSE15392	DU145	3
GSM386324	GSE15392	DU145	3
GSM386325	GSE15392	DU145	3
GSM386326	GSE15392	DU145	3
GSM386327	GSE15392	DU145	3
GSM386328	GSE15392	DU145	3
GSM386329	GSE15392	DU145	3
GSM386330	GSE15392	DU145	3
GSM386331	GSE15392	DU145	3
GSM388882	GSE15520	Huh7	3
GSM388883	GSE15520	Huh7	3
GSM388884	GSE15520	Huh7	3
GSM389819	GSE15583	IMR32	3
GSM391349	GSE15636	CACO-2	3
GSM391350	GSE15636	CACO-2	3
GSM391363	GSE15636	CACO-2	3
GSM391364	GSE15636	CACO-2	3
GSM391365	GSE15636	CACO-2	3
GSM396550	GSE15799	HT29	3
GSM396551	GSE15799	HT29	3
GSM396552	GSE15799	HT29	3
GSM402370	GSE16066	CACO-2	3
GSM402373	GSE16066	CACO-2	3
GSM402375	GSE16066	CACO-2	3
GSM402417	GSE16070	MCF7	3
GSM402418	GSE16070	MCF7	3
GSM402419	GSE16070	MCF7	3
GSM402520	GSE16080	MDA-MB-468	3
GSM402522	GSE16080	MDA-MB-468	3
GSM402524	GSE16080	MDA-MB-468	3
GSM423912	GSE16856	22RV1	3
GSM423908	GSE16856	LNCAP	3
GSM424469	GSE16924	AGS	3
GSM424472	GSE16924	HGC27	3
GSM456347	GSE18269	HEPG2	3
GSM456348	GSE18269	HEPG2	3
GSM459743	GSE18454	lung	3
GSM459744	GSE18454	lung	3
GSM459745	GSE18454	lung	3
GSM459749	GSE18454	lung	3
GSM459750	GSE18454	lung	3
GSM459751	GSE18454	lung	3
GSM461114	GSE18501	MCF7	3
GSM461115	GSE18501	MCF7	3
GSM474314	GSE19123	MCF7	3
GSM474315	GSE19123	MCF7	3
GSM474316	GSE19123	MCF7	3
GSM474317	GSE19123	MCF7	3
GSM474318	GSE19123	MCF7	3
GSM474319	GSE19123	MCF7	3
GSM474320	GSE19123	MCF7	3
GSM474321	GSE19123	MCF7	3
GSM474322	GSE19123	MCF7	3
GSM474323	GSE19123	MCF7	3
GSM474324	GSE19123	MCF7	3
GSM474325	GSE19123	MCF7	3
GSM474352	GSE19123	MCF7	3
GSM474353	GSE19123	MCF7	3
GSM474354	GSE19123	MCF7	3
GSM474355	GSE19123	MCF7	3
GSM474356	GSE19123	MCF7	3
GSM479983	GSE19315	THP1	3
GSM479984	GSE19315	THP1	3
GSM479985	GSE19315	THP1	3
GSM490029	GSE19638	MCF7	3
GSM490030	GSE19638	MCF7	3
GSM499723	GSE20011	KMH2	3
GSM499731	GSE20011	KMH2	3
GSM499722	GSE20011	L1236	3
GSM499730	GSE20011	L1236	3
GSM499721	GSE20011	L428	3
GSM499729	GSE20011	L428	3
GSM499735	GSE20011	SU-DHL-4	3
GSM530544	GSE21217	LNCAP	3
GSM530545	GSE21217	LNCAP	3
GSM539491	GSE21612	NCIH1299	3
GSM539492	GSE21612	NCIH1299	3
GSM539493	GSE21612	NCIH1299	3
GSM542389	GSE21760	HeLa	3
GSM545567	GSE21930	CACO-2	3
GSM545568	GSE21930	CACO-2	3
GSM554054	GSE22256	786O	3
GSM559849	GSE22563	786O	3
GSM559851	GSE22563	CAKI1	3
GSM562823	GSE22759	DB	3
GSM562824	GSE22759	HT	3
GSM562810	GSE22759	KMS11	3
GSM562814	GSE22759	MM1S	3
GSM562817	GSE22759	NCIH929	3
GSM562818	GSE22759	OPM2	3
GSM562819	GSE22759	RPMI-8226	3
GSM562820	GSE22759	RPMI-8226	3
GSM562826	GSE22759	SU-DHL-4	3
GSM562821	GSE22759	U266	3
GSM567115	GSE22973	ASPC1	3
GSM567116	GSE22973	ASPC1	3
GSM567117	GSE22973	ASPC1	3
GSM567121	GSE22973	BxPC3	3
GSM567122	GSE22973	BxPC3	3
GSM567123	GSE22973	BxPC3	3
GSM579886	GSE23583	BJ	3
GSM579887	GSE23583	BJ	3
GSM579916	GSE23583	BJ	3
GSM578941	GSE23610	MCF7	3
GSM578942	GSE23610	MCF7	3
GSM578943	GSE23610	MCF7	3
GSM590166	GSE23952	Panc1	3
GSM590167	GSE23952	Panc1	3
GSM590168	GSE23952	Panc1	3
GSM590392	GSE23968	BG01	3
GSM609400	GSE24743	U937	3
GSM609401	GSE24743	U937	3
GSM618131	GSE25156	Huh7	3
GSM618133	GSE25156	Huh7	3
GSM637959	GSE25986	KMH2	3
GSM649334	GSE26453	HES-3	3
GSM649335	GSE26453	HES-3	3
GSM650992	GSE26471	HeLa	3
GSM652214	GSE26525	A549	3
GSM652215	GSE26525	A549	3
GSM652216	GSE26525	A549	3
GSM652220	GSE26525	A549	3
GSM652221	GSE26525	A549	3
GSM652222	GSE26525	A549	3
GSM662889	GSE26921	MM1S	3
GSM662887	GSE26921	NCIH929	3
GSM662893	GSE26921	OPM2	3
GSM675631	GSE27328	SKOV3	3
GSM675632	GSE27328	SKOV3	3
GSM675633	GSE27328	SKOV3	3
GSM699776	GSE28274	MCF7	3
GSM699777	GSE28274	MCF7	3
GSM720202	GSE29060	HT29	3
GSM720203	GSE29060	HT29	3
GSM720204	GSE29060	HT29	3
GSM726069	GSE29375	HEPG2	3
GSM735885	GSE29672	MCF7	3
GSM735886	GSE29672	MCF7	3
GSM735887	GSE29672	MCF7	3
GSM750933	GSE30296	SKOV3	3
GSM750934	GSE30296	SKOV3	3
GSM750935	GSE30296	SKOV3	3
GSM751151	GSE30304	LNCAP	3
GSM751152	GSE30304	LNCAP	3
GSM751153	GSE30304	LNCAP	3
GSM756510	GSE30499	U-2 OS	3
GSM756512	GSE30499	U-2 OS	3
GSM756513	GSE30499	U-2 OS	3
GSM756539	GSE30501	TOV21G	3
GSM756954	GSE30524	RPMI-8226	3
GSM756955	GSE30524	RPMI-8226	3
GSM764200	GSE30807	U-2 OS	3
GSM767889	GSE30985	HCT116	3
GSM767890	GSE30985	HCT116	3
GSM767891	GSE30985	HCT116	3
GSM767892	GSE30985	HCT116	3
GSM767917	GSE30988	HeLa	3
GSM767919	GSE30988	HeLa	3
GSM781969	GSE31470	A549	3
GSM781970	GSE31470	A549	3
GSM781971	GSE31470	A549	3
GSM800779	GSE32323	HCT116	3
GSM800781	GSE32323	HT29	3
GSM800783	GSE32323	RKO	3
GSM800785	GSE32323	SW480	3
GSM804399	GSE32496	A549	3
GSM804400	GSE32496	A549	3
GSM804405	GSE32496	H1993	3
GSM804406	GSE32496	H1993	3
GSM810975	GSE32669	SKBR3	3
GSM814750	GSE32911	HT1080	3
GSM825114	GSE33358	HL60	3
GSM825117	GSE33358	THP1	3
GSM825118	GSE33358	U937	3
GSM829892	GSE33562	CUTLL1	3
GSM829893	GSE33562	CUTLL1	3
GSM832047	GSE33643	A2058	3
GSM832048	GSE33643	A2058	3
GSM832049	GSE33643	A2058	3
GSM832050	GSE33643	A2058	3
GSM840543	GSE34022	Huh7	3
GSM846882	GSE34298	K562	3
GSM846883	GSE34298	K562	3
GSM846884	GSE34298	K562	3
GSM862922	GSE35169	U87	3
GSM862923	GSE35169	U87	3
GSM862924	GSE35169	U87	3
GSM870726	GSE35566	CACO-2	3
GSM870736	GSE35566	CACO-2	3
GSM870732	GSE35566	HCC-2998	3
GSM870733	GSE35566	HCC-2998	3
GSM870727	GSE35566	HCT116	3
GSM870738	GSE35566	HCT116	3
GSM870724	GSE35566	HT29	3
GSM870737	GSE35566	HT29	3
GSM870734	GSE35566	LS174T	3
GSM870735	GSE35566	LS174T	3
GSM870721	GSE35566	RKO	3
GSM870722	GSE35566	RKO	3
GSM870728	GSE35566	SKCO1	3
GSM870729	GSE35566	SKCO1	3
GSM870723	GSE35566	SW48	3
GSM870739	GSE35566	SW48	3
GSM870725	GSE35566	T84	3
GSM871447	GSE35603	A549	3
GSM871448	GSE35603	A549	3
GSM871449	GSE35603	A549	3
GSM871473	GSE35603	HT29	3
GSM871474	GSE35603	HT29	3
GSM871475	GSE35603	HT29	3
GSM871510	GSE35603	SW480	3
GSM871511	GSE35603	SW480	3
GSM909300	GSE37048	A549	3
GSM909301	GSE37048	A549	3
GSM922636	GSE37580	HL60	3
GSM925113	GSE37659	THP1	3
GSM925114	GSE37659	THP1	3
GSM930228	GSE37935	HeLa	3
GSM930229	GSE37935	HeLa	3
GSM930230	GSE37935	HeLa	3
GSM935083	GSE38121	HCC827	3
GSM953063	GSE38972	PC3	3
GSM953067	GSE38972	PC3	3
GSM953071	GSE38972	PC3	3
GSM996644	GSE40564	H69	3
GSM996645	GSE40564	H69	3
GSM997982	GSE40618	Kit225	3
GSM998554	GSE40635	CCRF-CEM	3
GSM998555	GSE40635	CCRF-CEM	3
GSM998562	GSE40635	DND41	3
GSM998563	GSE40635	DND41	3
GSM998566	GSE40635	Jurkat	3
GSM998567	GSE40635	Jurkat	3
GSM1006181	GSE40971	DB	3
GSM1006182	GSE40971	DB	3
GSM1006173	GSE40971	HT	3
GSM1006174	GSE40971	HT	3
GSM1006165	GSE40971	KARPAS-422	3
GSM1006166	GSE40971	KARPAS-422	3
GSM1006185	GSE40971	OCI-Ly19	3
GSM1006186	GSE40971	OCI-Ly19	3
GSM1006157	GSE40971	Pfeiffer	3
GSM1006158	GSE40971	Pfeiffer	3
GSM1006169	GSE40971	SU-DHL-10	3
GSM1006170	GSE40971	SU-DHL-10	3
GSM1006189	GSE40971	SU-DHL-4	3
GSM1006190	GSE40971	SU-DHL-4	3
GSM1006177	GSE40971	SU-DHL-6	3
GSM1006178	GSE40971	SU-DHL-6	3
GSM1006193	GSE40971	Toledo	3
GSM1006194	GSE40971	Toledo	3
GSM1006161	GSE40971	WSU-DLCL2	3
GSM1006162	GSE40971	WSU-DLCL2	3
GSM1025049	GSE41827	HeLa	3
GSM1025050	GSE41827	HeLa	3
GSM1025051	GSE41827	HeLa	3
GSM1035823	GSE42222	HeLa	3
GSM1060791	GSE43346	H209	3
GSM1096567	GSE45046	MCF7	3
GSM1096568	GSE45046	MCF7	3
GSM102825	GSE4600	SH-SY5Y	3
GSM102842	GSE4600	SH-SY5Y	3
GSM102883	GSE4600	SH-SY5Y	3
GSM1154785	GSE47685	HeLa	3
GSM139646	GSE6013	A549	3
GSM139647	GSE6013	A549	3
GSM139648	GSE6013	A549	3
GSM139649	GSE6013	A549	3
GSM139652	GSE6013	A549	3
GSM139653	GSE6013	A549	3
GSM139660	GSE6013	BEAS-2B	3
GSM139661	GSE6013	BEAS-2B	3
GSM139663	GSE6013	BEAS-2B	3
GSM139664	GSE6013	BEAS-2B	3
GSM139666	GSE6013	BEAS-2B	3
GSM162906	GSE7127	A2058	3
GSM162931	GSE7127	C32	3
GSM171012	GSE7127	SKMEL28	3
GSM171011	GSE7127	SKMEL5	3
GSM175960	GSE7307	HEPG2	3
GSM175961	GSE7307	HEPG2	3
GSM175962	GSE7307	HEPG2	3
GSM176458	GSE7307	MDA-MB-231	3
GSM176459	GSE7307	MDA-MB-231	3
GSM176460	GSE7307	MDA-MB-231	3
GSM176464	GSE7307	MDA-MB-231	3
GSM176465	GSE7307	MDA-MB-231	3
GSM176466	GSE7307	MDA-MB-231	3
GSM176470	GSE7307	MDA-MB-231	3
GSM176471	GSE7307	MDA-MB-231	3
GSM176472	GSE7307	MDA-MB-231	3
GSM176477	GSE7307	MDA-MB-231	3
GSM187273	GSE7700	MDA-MB-231	3
GSM187274	GSE7700	MDA-MB-231	3
GSM187275	GSE7700	MDA-MB-231	3
GSM187276	GSE7700	MDA-MB-231	3
GSM187277	GSE7700	MDA-MB-231	3
GSM187278	GSE7700	MDA-MB-231	3
GSM187369	GSE7708	LNCAP	3
GSM187370	GSE7708	LNCAP	3
GSM190175	GSE7835	U251	3
GSM190176	GSE7835	U251	3
GSM229046	GSE9031	BJAB	3
GSM229045	GSE9031	DB	3
GSM229042	GSE9031	KMS11	3
GSM229039	GSE9031	OCI-Ly19	3
GSM253934	GSE10046	MCF10A	4
GSM280842	GSE11135	HEPG2	4
GSM280843	GSE11135	HEPG2	4
GSM280848	GSE11135	HEPG2	4
GSM280849	GSE11135	HEPG2	4
GSM280850	GSE11135	HEPG2	4
GSM280851	GSE11135	HEPG2	4
GSM280854	GSE11135	HEPG2	4
GSM280855	GSE11135	HEPG2	4
GSM280864	GSE11135	HEPG2	4
GSM280865	GSE11135	HEPG2	4
GSM280866	GSE11135	HEPG2	4
GSM280867	GSE11135	HEPG2	4
GSM280870	GSE11135	HEPG2	4
GSM280871	GSE11135	HEPG2	4
GSM280874	GSE11135	HEPG2	4
GSM280875	GSE11135	HEPG2	4
GSM280880	GSE11135	HEPG2	4
GSM280881	GSE11135	HEPG2	4
GSM280882	GSE11135	HEPG2	4
GSM280883	GSE11135	HEPG2	4
GSM280888	GSE11135	HEPG2	4
GSM280889	GSE11135	HEPG2	4
GSM280890	GSE11135	HEPG2	4
GSM280891	GSE11135	HEPG2	4
GSM280898	GSE11135	HEPG2	4
GSM280899	GSE11135	HEPG2	4
GSM280908	GSE11135	HEPG2	4
GSM280909	GSE11135	HEPG2	4
GSM280910	GSE11135	HEPG2	4
GSM280911	GSE11135	HEPG2	4
GSM280914	GSE11135	HEPG2	4
GSM280915	GSE11135	HEPG2	4
GSM280924	GSE11135	HEPG2	4
GSM280925	GSE11135	HEPG2	4
GSM280926	GSE11135	HEPG2	4
GSM280927	GSE11135	HEPG2	4
GSM280930	GSE11135	HEPG2	4
GSM280931	GSE11135	HEPG2	4
GSM280940	GSE11135	HEPG2	4
GSM280941	GSE11135	HEPG2	4
GSM280942	GSE11135	HEPG2	4
GSM280943	GSE11135	HEPG2	4
GSM280946	GSE11135	HEPG2	4
GSM280947	GSE11135	HEPG2	4
GSM280956	GSE11135	HEPG2	4
GSM280957	GSE11135	HEPG2	4
GSM280959	GSE11135	HEPG2	4
GSM280962	GSE11135	HEPG2	4
GSM280963	GSE11135	HEPG2	4
GSM280972	GSE11135	HEPG2	4
GSM280973	GSE11135	HEPG2	4
GSM280974	GSE11135	HEPG2	4
GSM280975	GSE11135	HEPG2	4
GSM280980	GSE11135	HEPG2	4
GSM280981	GSE11135	HEPG2	4
GSM280990	GSE11135	HEPG2	4
GSM280991	GSE11135	HEPG2	4
GSM280992	GSE11135	HEPG2	4
GSM280993	GSE11135	HEPG2	4
GSM280996	GSE11135	HEPG2	4
GSM281006	GSE11135	HEPG2	4
GSM281007	GSE11135	HEPG2	4
GSM281008	GSE11135	HEPG2	4
GSM281009	GSE11135	HEPG2	4
GSM281012	GSE11135	HEPG2	4
GSM281013	GSE11135	HEPG2	4
GSM281016	GSE11135	HEPG2	4
GSM281017	GSE11135	HEPG2	4
GSM281022	GSE11135	HEPG2	4
GSM281023	GSE11135	HEPG2	4
GSM281024	GSE11135	HEPG2	4
GSM281025	GSE11135	HEPG2	4
GSM281030	GSE11135	HEPG2	4
GSM281031	GSE11135	HEPG2	4
GSM281032	GSE11135	HEPG2	4
GSM281033	GSE11135	HEPG2	4
GSM281038	GSE11135	HEPG2	4
GSM281039	GSE11135	HEPG2	4
GSM281040	GSE11135	HEPG2	4
GSM281041	GSE11135	HEPG2	4
GSM280840	GSE11135	MCF7	4
GSM280841	GSE11135	MCF7	4
GSM280844	GSE11135	MCF7	4
GSM280845	GSE11135	MCF7	4
GSM280846	GSE11135	MCF7	4
GSM280847	GSE11135	MCF7	4
GSM280852	GSE11135	MCF7	4
GSM280853	GSE11135	MCF7	4
GSM280860	GSE11135	MCF7	4
GSM280861	GSE11135	MCF7	4
GSM280862	GSE11135	MCF7	4
GSM280863	GSE11135	MCF7	4
GSM280868	GSE11135	MCF7	4
GSM280869	GSE11135	MCF7	4
GSM280873	GSE11135	MCF7	4
GSM280884	GSE11135	MCF7	4
GSM280885	GSE11135	MCF7	4
GSM280886	GSE11135	MCF7	4
GSM280887	GSE11135	MCF7	4
GSM280892	GSE11135	MCF7	4
GSM280893	GSE11135	MCF7	4
GSM280894	GSE11135	MCF7	4
GSM280895	GSE11135	MCF7	4
GSM280896	GSE11135	MCF7	4
GSM280897	GSE11135	MCF7	4
GSM280904	GSE11135	MCF7	4
GSM280905	GSE11135	MCF7	4
GSM280906	GSE11135	MCF7	4
GSM280907	GSE11135	MCF7	4
GSM280913	GSE11135	MCF7	4
GSM280920	GSE11135	MCF7	4
GSM280921	GSE11135	MCF7	4
GSM280923	GSE11135	MCF7	4
GSM280928	GSE11135	MCF7	4
GSM280929	GSE11135	MCF7	4
GSM280937	GSE11135	MCF7	4
GSM280938	GSE11135	MCF7	4
GSM280939	GSE11135	MCF7	4
GSM280944	GSE11135	MCF7	4
GSM280945	GSE11135	MCF7	4
GSM280952	GSE11135	MCF7	4
GSM280953	GSE11135	MCF7	4
GSM280954	GSE11135	MCF7	4
GSM280955	GSE11135	MCF7	4
GSM280960	GSE11135	MCF7	4
GSM280961	GSE11135	MCF7	4
GSM280968	GSE11135	MCF7	4
GSM280969	GSE11135	MCF7	4
GSM280970	GSE11135	MCF7	4
GSM280971	GSE11135	MCF7	4
GSM280976	GSE11135	MCF7	4
GSM280986	GSE11135	MCF7	4
GSM280987	GSE11135	MCF7	4
GSM280988	GSE11135	MCF7	4
GSM280989	GSE11135	MCF7	4
GSM280994	GSE11135	MCF7	4
GSM281002	GSE11135	MCF7	4
GSM281003	GSE11135	MCF7	4
GSM281004	GSE11135	MCF7	4
GSM281005	GSE11135	MCF7	4
GSM281010	GSE11135	MCF7	4
GSM281011	GSE11135	MCF7	4
GSM281014	GSE11135	MCF7	4
GSM281015	GSE11135	MCF7	4
GSM281018	GSE11135	MCF7	4
GSM281019	GSE11135	MCF7	4
GSM281020	GSE11135	MCF7	4
GSM281021	GSE11135	MCF7	4
GSM281026	GSE11135	MCF7	4
GSM281027	GSE11135	MCF7	4
GSM281028	GSE11135	MCF7	4
GSM281029	GSE11135	MCF7	4
GSM281034	GSE11135	MCF7	4
GSM281035	GSE11135	MCF7	4
GSM281036	GSE11135	MCF7	4
GSM281037	GSE11135	MCF7	4
GSM284892	GSE11285	U251	4
GSM284893	GSE11285	U251	4
GSM284894	GSE11285	U251	4
GSM284895	GSE11285	U251	4
GSM284896	GSE11285	U251	4
GSM284897	GSE11285	U251	4
GSM284899	GSE11285	U251	4
GSM284900	GSE11285	U251	4
GSM307014	GSE12199	MCF7	4
GSM335982	GSE13309	A549	4
GSM335990	GSE13309	A549	4
GSM335994	GSE13309	Calu-6	4
GSM339978	GSE13487	A375	4
GSM339979	GSE13487	A375	4
GSM339980	GSE13487	A375	4
GSM339981	GSE13487	A375	4
GSM359559	GSE14385	BEAS-2B	4
GSM359562	GSE14385	BEAS-2B	4
GSM359569	GSE14385	BEAS-2B	4
GSM363583	GSE14526	HCT116	4
GSM427057	GSE14526	SW480	4
GSM384860	GSE15322	CCD-18Co	4
GSM384861	GSE15322	CCD-18Co	4
GSM384862	GSE15322	CCD-18Co	4
GSM384863	GSE15322	colon	4
GSM384864	GSE15322	colon	4
GSM384865	GSE15322	colon	4
GSM402560	GSE16085	K562	4
GSM402650	GSE16085	K562	4
GSM402651	GSE16085	K562	4
GSM406482	GSE16193	THP1	4
GSM406483	GSE16193	THP1	4
GSM406484	GSE16193	THP1	4
GSM406485	GSE16193	THP1	4
GSM406486	GSE16193	THP1	4
GSM439938	GSE17618	SK-ES-1	4
GSM439939	GSE17618	SK-N-MC	4
GSM453594	GSE18139	IMR32	4
GSM453595	GSE18139	NGP	4
GSM462073	GSE18571	MDA-MB-468	4
GSM462075	GSE18571	MDA-MB-468	4
GSM475993	GSE19201	NB4	4
GSM506611	GSE20193	HEK293	4
GSM506614	GSE20193	HEK293	4
GSM506615	GSE20193	HEK293	4
GSM552357	GSE22183	FU97	4
GSM552358	GSE22183	HGC27	4
GSM552367	GSE22183	NUGC3	4
GSM552368	GSE22183	NUGC4	4
GSM552374	GSE22183	SNU5	4
GSM553880	GSE22250	BT20	4
GSM553873	GSE22250	MCF10A	4
GSM553874	GSE22250	MCF7	4
GSM553882	GSE22250	MDA-MB-231	4
GSM553884	GSE22250	MDA-MB-361	4
GSM553878	GSE22250	SKBR3	4
GSM553876	GSE22250	T47D	4
GSM553886	GSE22250	ZR751	4
GSM554070	GSE22259	HeLa	4
GSM554072	GSE22259	HeLa	4
GSM554074	GSE22259	HeLa	4
GSM579204	GSE23627	SN12C	4
GSM579205	GSE23627	SN12C	4
GSM631752	GSE25725	HEL	4
GSM631768	GSE25725	HEL	4
GSM661462	GSE26868	HeLa	4
GSM661463	GSE26868	HeLa	4
GSM661466	GSE26868	THP1	4
GSM661467	GSE26868	THP1	4
GSM661468	GSE26868	THP1	4
GSM707024	GSE28548	HEK293	4
GSM707025	GSE28548	HEK293	4
GSM707026	GSE28548	HEK293	4
GSM749871	GSE30240	BJ	4
GSM749872	GSE30240	BJ	4
GSM749873	GSE30240	BJ	4
GSM749874	GSE30240	BJ	4
GSM749875	GSE30240	BJ	4
GSM749876	GSE30240	BJ	4
GSM749877	GSE30240	BJ	4
GSM749878	GSE30240	BJ	4
GSM749879	GSE30240	BJ	4
GSM748815	GSE30240	G361	4
GSM748816	GSE30240	G361	4
GSM748817	GSE30240	G361	4
GSM748818	GSE30240	G361	4
GSM748819	GSE30240	G361	4
GSM748820	GSE30240	G361	4
GSM748821	GSE30240	G361	4
GSM748822	GSE30240	G361	4
GSM748823	GSE30240	G361	4
GSM748831	GSE30240	HEPG2	4
GSM748832	GSE30240	HEPG2	4
GSM748833	GSE30240	HEPG2	4
GSM748834	GSE30240	HEPG2	4
GSM748835	GSE30240	HEPG2	4
GSM748836	GSE30240	HEPG2	4
GSM748837	GSE30240	HEPG2	4
GSM748838	GSE30240	HEPG2	4
GSM748860	GSE30240	U-2 OS	4
GSM748861	GSE30240	U-2 OS	4
GSM748862	GSE30240	U-2 OS	4
GSM748864	GSE30240	U-2 OS	4
GSM748865	GSE30240	U-2 OS	4
GSM748866	GSE30240	U-2 OS	4
GSM748867	GSE30240	U-2 OS	4
GSM748868	GSE30240	U-2 OS	4
GSM750842	GSE30292	CACO-2	4
GSM750843	GSE30292	CACO-2	4
GSM750844	GSE30292	CACO-2	4
GSM750860	GSE30292	CACO-2	4
GSM750861	GSE30292	CACO-2	4
GSM750845	GSE30292	HT29	4
GSM750846	GSE30292	HT29	4
GSM750847	GSE30292	HT29	4
GSM750854	GSE30292	LS174T	4
GSM750855	GSE30292	LS174T	4
GSM750856	GSE30292	LS174T	4
GSM750851	GSE30292	SW480	4
GSM750852	GSE30292	SW480	4
GSM750853	GSE30292	SW480	4
GSM750848	GSE30292	T84	4
GSM750849	GSE30292	T84	4
GSM750850	GSE30292	T84	4
GSM760712	GSE30674	Jurkat	4
GSM760713	GSE30674	Jurkat	4
GSM760714	GSE30674	Jurkat	4
GSM780753	GSE31434	HeLa	4
GSM780754	GSE31434	HeLa	4
GSM780755	GSE31434	HeLa	4
GSM781993	GSE31472	A549	4
GSM781994	GSE31472	A549	4
GSM781995	GSE31472	A549	4
GSM820796	GSE33143	DLD1	4
GSM820797	GSE33143	DLD1	4
GSM820798	GSE33143	DLD1	4
GSM827130	GSE33455	DU145	4
GSM827131	GSE33455	DU145	4
GSM827132	GSE33455	DU145	4
GSM827136	GSE33455	PC3	4
GSM827137	GSE33455	PC3	4
GSM827138	GSE33455	PC3	4
GSM837728	GSE33845	CL1-0	4
GSM837729	GSE33845	CL1-0	4
GSM837730	GSE33845	CL1-0	4
GSM837731	GSE33845	CL1-5	4
GSM837732	GSE33845	CL1-5	4
GSM837733	GSE33845	CL1-5	4
GSM847511	GSE34331	MCF7	4
GSM847512	GSE34331	MCF7	4
GSM847513	GSE34331	MCF7	4
GSM861810	GSE35084	HEK293	4
GSM861812	GSE35084	HEK293	4
GSM862823	GSE35159	HEL	4
GSM862824	GSE35159	HL60	4
GSM862826	GSE35159	THP1	4
GSM101609	GSE4536	A-172	4
GSM101610	GSE4536	A-172	4
GSM101675	GSE4536	U251	4
GSM101677	GSE4536	U251	4
GSM101678	GSE4536	U251	4
GSM101679	GSE4536	U251	4
GSM101680	GSE4536	U251	4
GSM101685	GSE4536	U251	4
GSM101676	GSE4536	U87	4
GSM101686	GSE4536	U87	4
GSM101687	GSE4536	U87	4
GSM101688	GSE4536	U87	4
GSM134938	GSE5816	A549	4
GSM134909	GSE5816	H1299	4
GSM134904	GSE5816	H1993	4
GSM155191	GSE5816	H526	4
GSM134924	GSE5816	HBEC2	4
GSM154498	GSE5816	HBEC2	4
GSM155194	GSE5816	MCF7	4
GSM134927	GSE5816	NCIH460	4
GSM157870	GSE6890	HCT116	4
GSM157866	GSE6890	K562	4
GSM160468	GSE6960	A549	4
GSM160469	GSE6960	A549	4
GSM160470	GSE6960	A549	4
GSM190812	GSE7868	LNCAP	4
GSM190815	GSE7868	LNCAP	4
GSM190818	GSE7868	LNCAP	4
GSM212654	GSE8565	MCF7	4
GSM212661	GSE8565	MCF7	4
GSM297803	GSE8565	MCF7	4
GSM217034	GSE8742	COLO-205	4
GSM217006	GSE8742	MCF7	4
GSM216971	GSE8742	SKMEL5	4
GSM226994	GSE8961	A549	4
GSM226995	GSE8961	A549	4
GSM226996	GSE8961	A549	4
GSM250931	GSE9916	THP1	4
GSM250932	GSE9916	THP1	4
GSM250933	GSE9916	THP1	4
GSM253203	GSE10021	A549	5
GSM253214	GSE10021	CACO-2	5
GSM253217	GSE10021	HCT116	5
GSM253216	GSE10021	HEK293	5
GSM253210	GSE10021	HEK293T	5
GSM253215	GSE10021	HeLa	5
GSM253212	GSE10021	HEPG2	5
GSM253204	GSE10021	HT1080	5
GSM253211	GSE10021	HT29	5
GSM253206	GSE10021	Huh7	5
GSM253209	GSE10021	Jurkat	5
GSM253218	GSE10021	K562	5
GSM253207	GSE10021	MCF7	5
GSM253213	GSE10021	SK-N-MC	5
GSM274609	GSE10832	DU145	5
GSM274607	GSE10832	PC3	5
GSM280586	GSE11118	Jurkat	5
GSM280587	GSE11118	Jurkat	5
GSM280592	GSE11118	Jurkat	5
GSM280593	GSE11118	Jurkat	5
GSM282582	GSE11208	SH-SY5Y	5
GSM282583	GSE11208	SH-SY5Y	5
GSM282587	GSE11208	SH-SY5Y	5
GSM282588	GSE11208	SH-SY5Y	5
GSM282589	GSE11208	SH-SY5Y	5
GSM286031	GSE11324	MCF7	5
GSM286032	GSE11324	MCF7	5
GSM286033	GSE11324	MCF7	5
GSM296608	GSE11670	K562	5
GSM296609	GSE11670	K562	5
GSM306132	GSE12161	HEPG2	5
GSM306133	GSE12161	HEPG2	5
GSM347145	GSE12161	HEPG2	5
GSM317769	GSE12662	NB4	5
GSM317770	GSE12662	NB4	5
GSM317774	GSE12662	NB4	5
GSM341386	GSE13548	HeLa	5
GSM341387	GSE13548	HeLa	5
GSM341404	GSE13548	HT1080	5
GSM341405	GSE13548	HT1080	5
GSM341406	GSE13548	HT1080	5
GSM341407	GSE13548	HT1080	5
GSM341398	GSE13548	HT29	5
GSM341399	GSE13548	HT29	5
GSM341424	GSE13548	MKN74	5
GSM346600	GSE13763	IGROV1	5
GSM346601	GSE13763	IGROV1	5
GSM346602	GSE13763	IGROV1	5
GSM360320	GSE14429	HEK293	5
GSM360321	GSE14429	HEK293	5
GSM360322	GSE14429	HEK293	5
GSM360323	GSE14429	HEK293	5
GSM376947	GSE15065	MCF10A	5
GSM376948	GSE15065	MCF10A	5
GSM376949	GSE15065	MCF10A	5
GSM403268	GSE16118	U937	5
GSM412619	GSE16416	BJ	5
GSM412620	GSE16416	BJ	5
GSM412621	GSE16416	BJ	5
GSM422832	GSE16870	HeLa	5
GSM422834	GSE16870	HeLa	5
GSM422836	GSE16870	HeLa	5
GSM422838	GSE16870	HeLa	5
GSM422846	GSE16870	HeLa	5
GSM422850	GSE16870	HeLa	5
GSM422854	GSE16870	HeLa	5
GSM422858	GSE16870	HeLa	5
GSM422860	GSE16870	HeLa	5
GSM422862	GSE16870	HeLa	5
GSM422864	GSE16870	HeLa	5
GSM424518	GSE16934	SW480	5
GSM424519	GSE16934	SW480	5
GSM424520	GSE16934	SW480	5
GSM440189	GSE17636	MDA-MB-436	5
GSM440190	GSE17636	MDA-MB-436	5
GSM440191	GSE17636	MDA-MB-436	5
GSM533388	GSE17768	BT474	5
GSM443798	GSE17768	HCC1143	5
GSM443799	GSE17768	HCC1395	5
GSM443801	GSE17768	HCC1937	5
GSM443802	GSE17768	HCC2218	5
GSM443796	GSE17768	HCC38	5
GSM533389	GSE17768	MCF7	5
GSM468486	GSE18903	MCF7	5
GSM468593	GSE18912	MCF7	5
GSM468594	GSE18912	MCF7	5
GSM468595	GSE18912	MCF7	5
GSM468596	GSE18912	MCF7	5
GSM468597	GSE18912	MCF7	5
GSM484649	GSE19445	LNCAP	5
GSM489343	GSE19625	THP1	5
GSM489344	GSE19625	THP1	5
GSM489345	GSE19625	THP1	5
GSM508815	GSE20297	HACAT	5
GSM508816	GSE20297	HACAT	5
GSM508817	GSE20297	HACAT	5
GSM523814	GSE20948	Huh7	5
GSM523815	GSE20948	Huh7	5
GSM523816	GSE20948	Huh7	5
GSM523817	GSE20948	Huh7	5
GSM523818	GSE20948	Huh7	5
GSM523819	GSE20948	Huh7	5
GSM523820	GSE20948	Huh7	5
GSM523821	GSE20948	Huh7	5
GSM523822	GSE20948	Huh7	5
GSM523823	GSE20948	Huh7	5
GSM523824	GSE20948	Huh7	5
GSM523825	GSE20948	Huh7	5
GSM523826	GSE20948	Huh7	5
GSM523827	GSE20948	Huh7	5
GSM538756	GSE21570	U87MG	5
GSM538757	GSE21570	U87MG	5
GSM550686	GSE22139	DAOY	5
GSM550687	GSE22139	DAOY	5
GSM550688	GSE22139	DAOY	5
GSM558078	GSE22467	SK-N-AS	5
GSM605105	GSE24547	COLO-205	5
GSM605106	GSE24547	COLO-205	5
GSM605101	GSE24547	HCT116	5
GSM605102	GSE24547	HCT116	5
GSM605093	GSE24547	MCF7	5
GSM605094	GSE24547	MCF7	5
GSM605097	GSE24547	MDA-MB-468	5
GSM605098	GSE24547	MDA-MB-468	5
GSM606062	GSE24584	CL1-5	5
GSM646057	GSE26308	A375	5
GSM654680	GSE26599	SKBR3	5
GSM654681	GSE26599	SKBR3	5
GSM654682	GSE26599	SKBR3	5
GSM654683	GSE26599	SKBR3	5
GSM654684	GSE26599	SKBR3	5
GSM734108	GSE28304	K562	5
GSM714353	GSE28846	DU145	5
GSM714352	GSE28846	LNCAP	5
GSM714348	GSE28846	OVCAR3	5
GSM714354	GSE28846	PC3	5
GSM714349	GSE28846	SKOV3	5
GSM724521	GSE29316	CCD-18Co	5
GSM724522	GSE29316	CCD-18Co	5
GSM724523	GSE29316	CCD-18Co	5
GSM724524	GSE29316	colon	5
GSM724525	GSE29316	colon	5
GSM724526	GSE29316	colon	5
GSM741311	GSE29959	DND41	5
GSM741313	GSE29959	DND41	5
GSM741315	GSE29959	DND41	5
GSM741317	GSE29959	HPB-ALL	5
GSM741319	GSE29959	HPB-ALL	5
GSM741321	GSE29959	HPB-ALL	5
GSM741323	GSE29959	KOPTK1	5
GSM741325	GSE29959	KOPTK1	5
GSM741327	GSE29959	KOPTK1	5
GSM741329	GSE29959	TALL1	5
GSM741331	GSE29959	TALL1	5
GSM741333	GSE29959	TALL1	5
GSM747347	GSE30188	PC3	5
GSM747348	GSE30188	PC3	5
GSM747349	GSE30188	PC3	5
GSM772587	GSE31172	HeLa	5
GSM772588	GSE31172	HeLa	5
GSM772589	GSE31172	HeLa	5
GSM772590	GSE31172	HeLa	5
GSM772591	GSE31172	HeLa	5
GSM772592	GSE31172	HeLa	5
GSM797427	GSE32161	MCF7	5
GSM797430	GSE32161	MCF7	5
GSM820814	GSE33145	MDA-MB-231	5
GSM820815	GSE33145	MDA-MB-231	5
GSM820816	GSE33145	MDA-MB-231	5
GSM843437	GSE34211	786O	5
GSM843438	GSE34211	A498	5
GSM843439	GSE34211	A549	5
GSM843440	GSE34211	AGS	5
GSM843441	GSE34211	AU565	5
GSM843442	GSE34211	AU565	5
GSM843443	GSE34211	AZ521	5
GSM843445	GSE34211	BT20	5
GSM843446	GSE34211	BT20	5
GSM843476	GSE34211	BT474	5
GSM843477	GSE34211	BT549	5
GSM843478	GSE34211	BT549	5
GSM843479	GSE34211	BT549	5
GSM843480	GSE34211	BT549	5
GSM843481	GSE34211	CACO-2	5
GSM843482	GSE34211	CACO-2	5
GSM843483	GSE34211	CAL120	5
GSM843484	GSE34211	CAL851	5
GSM843485	GSE34211	CAL851	5
GSM843486	GSE34211	Calu-1	5
GSM843487	GSE34211	Calu-6	5
GSM843488	GSE34211	CAMA1	5
GSM843489	GSE34211	CAMA1	5
GSM843490	GSE34211	COLO-205	5
GSM843491	GSE34211	COLO-320-HSR	5
GSM843495	GSE34211	ECC1	5
GSM843496	GSE34211	ECC1	5
GSM843497	GSE34211	EFM19	5
GSM843498	GSE34211	EFM192A	5
GSM843499	GSE34211	EKVX	5
GSM843502	GSE34211	FU97	5
GSM843505	GSE34211	GTL16	5
GSM844550	GSE34211	HCC-2998	5
GSM844551	GSE34211	HCC-2998	5
GSM844541	GSE34211	HCC1143	5
GSM844543	GSE34211	HCC1395	5
GSM844544	GSE34211	HCC1419	5
GSM844545	GSE34211	HCC1569	5
GSM844546	GSE34211	HCC1806	5
GSM844547	GSE34211	HCC1806	5
GSM844089	GSE34211	HCC202	5
GSM844548	GSE34211	HCC2218	5
GSM844013	GSE34211	HCC38	5
GSM844014	GSE34211	HCC70	5
GSM844015	GSE34211	HCC70	5
GSM844553	GSE34211	HCC827	5
GSM844554	GSE34211	HCT15	5
GSM844558	GSE34211	HGC27	5
GSM844563	GSE34211	HS578T	5
GSM844564	GSE34211	HS578T	5
GSM844565	GSE34211	HS578T	5
GSM844566	GSE34211	HS746T	5
GSM844567	GSE34211	IGROV1	5
GSM844568	GSE34211	IGROV1	5
GSM844569	GSE34211	IGROV1	5
GSM844570	GSE34211	IGROV1	5
GSM844571	GSE34211	IM95	5
GSM844573	GSE34211	KATOIII	5
GSM844576	GSE34211	KM12	5
GSM844577	GSE34211	KM12	5
GSM844579	GSE34211	LNCAP	5
GSM844583	GSE34211	M14	5
GSM844584	GSE34211	MCF10A	5
GSM844585	GSE34211	MCF12A	5
GSM844586	GSE34211	MCF7	5
GSM844587	GSE34211	MCF7	5
GSM844594	GSE34211	MDA-MB-231	5
GSM844595	GSE34211	MDA-MB-231	5
GSM844596	GSE34211	MDA-MB-415	5
GSM844597	GSE34211	MDA-MB-415	5
GSM844598	GSE34211	MDA-MB-415	5
GSM844599	GSE34211	MDA-MB-415	5
GSM844589	GSE34211	MDA-MB-435	5
GSM844590	GSE34211	MDA-MB-435	5
GSM844600	GSE34211	MDA-MB-436	5
GSM844601	GSE34211	MDA-MB-436	5
GSM844602	GSE34211	MDA-MB-453	5
GSM844606	GSE34211	MKN1	5
GSM844607	GSE34211	MKN45	5
GSM844608	GSE34211	MKN7	5
GSM844609	GSE34211	MKN74	5
GSM844610	GSE34211	MT3	5
GSM844611	GSE34211	MX1	5
GSM844612	GSE34211	MX1	5
GSM844613	GSE34211	MX1	5
GSM844614	GSE34211	NCI-ADR-RES	5
GSM844615	GSE34211	NCI-ADR-RES	5
GSM844617	GSE34211	NCIH1299	5
GSM844640	GSE34211	NCIH226	5
GSM844641	GSE34211	NCIH226	5
GSM844642	GSE34211	NCIH226	5
GSM844643	GSE34211	NCIH23	5
GSM844651	GSE34211	NCIH460	5
GSM844652	GSE34211	NCIH460	5
GSM844665	GSE34211	NCIN87	5
GSM844666	GSE34211	NUGC3	5
GSM844667	GSE34211	NUGC4	5
GSM844668	GSE34211	OVCAR3	5
GSM844669	GSE34211	OVCAR4	5
GSM844670	GSE34211	OVCAR4	5
GSM844671	GSE34211	OVCAR5	5
GSM844672	GSE34211	OVCAR8	5
GSM844673	GSE34211	OVCAR8	5
GSM844674	GSE34211	PC3	5
GSM844675	GSE34211	PC3	5
GSM844676	GSE34211	RKO	5
GSM844678	GSE34211	RXF393	5
GSM844679	GSE34211	RXF393	5
GSM844680	GSE34211	SF268	5
GSM844681	GSE34211	SF268	5
GSM844682	GSE34211	SF295	5
GSM844683	GSE34211	SF539	5
GSM844684	GSE34211	SF539	5
GSM844686	GSE34211	SKBR3	5
GSM844687	GSE34211	SKBR3	5
GSM844688	GSE34211	SKMEL2	5
GSM844689	GSE34211	SKMEL2	5
GSM844690	GSE34211	SKMEL28	5
GSM844691	GSE34211	SKMEL5	5
GSM844695	GSE34211	SN12C	5
GSM844696	GSE34211	SN12C	5
GSM844697	GSE34211	SNB19	5
GSM844698	GSE34211	SNB75	5
GSM844699	GSE34211	SNB75	5
GSM844700	GSE34211	SNB75	5
GSM844701	GSE34211	SNU1	5
GSM844702	GSE34211	SNU16	5
GSM844703	GSE34211	SNU5	5
GSM844713	GSE34211	SW48	5
GSM844714	GSE34211	T47D	5
GSM844715	GSE34211	T47D	5
GSM844716	GSE34211	T47D	5
GSM844717	GSE34211	TK10	5
GSM844718	GSE34211	U251	5
GSM844719	GSE34211	U251	5
GSM844720	GSE34211	UACC257	5
GSM844721	GSE34211	UACC257	5
GSM844722	GSE34211	UACC62	5
GSM844723	GSE34211	UACC812	5
GSM844724	GSE34211	UO31	5
GSM844725	GSE34211	ZR751	5
GSM852236	GSE34635	BEAS-2B	5
GSM852237	GSE34635	BEAS-2B	5
GSM852238	GSE34635	BEAS-2B	5
GSM864257	GSE35230	A375	5
GSM864258	GSE35230	A375	5
GSM864274	GSE35230	A375	5
GSM864275	GSE35230	A375	5
GSM864294	GSE35230	A375	5
GSM878200	GSE35972	TOV112D	5
GSM878201	GSE35972	TOV112D	5
GSM878202	GSE35972	TOV112D	5
GSM1018109	GSE41485	A498	5
GSM1018105	GSE41485	ACHN	5
GSM1018111	GSE41485	CAKI1	5
GSM1024502	GSE41802	HCT116	5
GSM1024503	GSE41802	HCT116	5
GSM1026373	GSE41851	RL	5
GSM1026374	GSE41851	RL	5
GSM1026375	GSE41851	RL	5
GSM1026982	GSE41889	THP1	5
GSM1026983	GSE41889	THP1	5
GSM96274	GSE4218	T98G	5
GSM96275	GSE4218	T98G	5
GSM96276	GSE4218	T98G	5
GSM1035321	GSE42203	DB	5
GSM1035327	GSE42203	DoHH2	5
GSM1035314	GSE42203	HT	5
GSM1035313	GSE42203	KARPAS-422	5
GSM1035330	GSE42203	NU-DHL-1	5
GSM1035320	GSE42203	NU-DUL-1	5
GSM1035326	GSE42203	OCI-Ly19	5
GSM1035334	GSE42203	Pfeiffer	5
GSM1035315	GSE42203	RC-K8	5
GSM1035303	GSE42203	RL	5
GSM1035324	GSE42203	Sc-1	5
GSM1035312	GSE42203	SU-DHL-10	5
GSM1035310	GSE42203	SU-DHL-16	5
GSM1035322	GSE42203	SU-DHL-4	5
GSM1035317	GSE42203	SU-DHL-5	5
GSM1035311	GSE42203	SU-DHL-6	5
GSM1035316	GSE42203	SU-DHL-8	5
GSM1035336	GSE42203	Toledo	5
GSM1035308	GSE42203	WSU-DLCL2	5
GSM1035307	GSE42203	WSU-NHL	5
GSM1054932	GSE43010	BJ	5
GSM1054933	GSE43010	BJ	5
GSM1054934	GSE43010	BJ	5
GSM1054944	GSE43010	BJ	5
GSM1054945	GSE43010	BJ	5
GSM1054946	GSE43010	BJ	5
GSM1054947	GSE43010	BJ	5
GSM1054948	GSE43010	BJ	5
GSM1054949	GSE43010	BJ	5
GSM1054950	GSE43010	BJ	5
GSM1054951	GSE43010	BJ	5
GSM1054952	GSE43010	BJ	5
GSM1068623	GSE43701	HeLa	5
GSM115510	GSE5116	MCF10F	5
GSM115511	GSE5116	MCF10F	5
GSM115512	GSE5116	MCF10F	5
GSM154182	GSE6494	HEPG2	5
GSM154183	GSE6494	HEPG2	5
GSM154184	GSE6494	HEPG2	5
GSM149395	GSE6495	MOLT-4	5
GSM149396	GSE6495	MOLT-4	5
GSM149397	GSE6495	MOLT-4	5
GSM153779	GSE6629	HEK293	5
GSM153780	GSE6629	HEK293	5
GSM155006	GSE6800	MCF7	5
GSM155007	GSE6800	MCF7	5
GSM180459	GSE7454	U-2 OS	5
GSM206442	GSE8332	A2058	5
GSM206443	GSE8332	A375	5
GSM206445	GSE8332	A549	5
GSM206445	GSE8332	A549	5
GSM206446	GSE8332	ASPC1	5
GSM206447	GSE8332	BxPC3	5
GSM206449	GSE8332	C32	5
GSM206450	GSE8332	CACO-2	5
GSM206450	GSE8332	CACO-2	5
GSM206451	GSE8332	Calu-1	5
GSM206451	GSE8332	Calu-1	5
GSM206452	GSE8332	CAPAN1	5
GSM206453	GSE8332	CAPAN2	5
GSM206454	GSE8332	CFPAC1	5
GSM206454	GSE8332	CFPAC1	5
GSM206458	GSE8332	COLO-201	5
GSM206458	GSE8332	COLO-201	5
GSM206459	GSE8332	COLO-205	5
GSM206459	GSE8332	COLO-205	5
GSM206462	GSE8332	COLO-320-HSR	5
GSM206464	GSE8332	COLO-741	5
GSM206467	GSE8332	DLD1	5
GSM206467	GSE8332	DLD1	5
GSM206468	GSE8332	EKVX	5
GSM206468	GSE8332	EKVX	5
GSM206469	GSE8332	G361	5
GSM206471	GSE8332	H1299	5
GSM206471	GSE8332	H1299	5
GSM206501	GSE8332	HCT116	5
GSM206501	GSE8332	HCT116	5
GSM206502	GSE8332	HCT15	5
GSM206502	GSE8332	HCT15	5
GSM206504	GSE8332	HCT8	5
GSM206504	GSE8332	HCT8	5
GSM206507	GSE8332	HOP62	5
GSM206507	GSE8332	HOP62	5
GSM206508	GSE8332	HOP92	5
GSM206508	GSE8332	HOP92	5
GSM206509	GSE8332	HPAC	5
GSM206510	GSE8332	HPAFII	5
GSM206511	GSE8332	Hs294T	5
GSM206513	GSE8332	HS766T	5
GSM206515	GSE8332	HuPT3	5
GSM206516	GSE8332	KM12	5
GSM206517	GSE8332	LoVo	5
GSM206517	GSE8332	LoVo	5
GSM206518	GSE8332	LOXIMVI	5
GSM206520	GSE8332	LS180	5
GSM206520	GSE8332	LS180	5
GSM206522	GSE8332	MALME3M	5
GSM206526	GSE8332	MIAPaCa2	5
GSM206486	GSE8332	NCIH226	5
GSM206486	GSE8332	NCIH226	5
[truncated: 22 more rows]
