# Supplementary material for: Blind estimation and correction of microarray batch effect
Source: PLoS One. 2020 Apr 9;15(4):e0231446. doi: 10.1371/journal.pone.0231446 (PMC7145015; doi:10.1371/journal.pone.0231446)
Supplement: S2 Table — (XLS) [file pone.0231446.s009.xls]

## Sheet: Supplementary-Table-2
Supplementary Table 2: List of samples in Validation set 1 (Primary normal samples)
Sample GEO accession	Collection GEO accession	Sample type	Predicted sex
GSM253663	GSE10041	blood	female
GSM253664	GSE10041	blood	male
GSM253667	GSE10041	blood	female
GSM253668	GSE10041	blood	female
GSM253671	GSE10041	blood	female
GSM253672	GSE10041	blood	female
GSM253673	GSE10041	blood	female
GSM253674	GSE10041	blood	male
GSM253675	GSE10041	blood	male
GSM253676	GSE10041	blood	male
GSM253677	GSE10041	blood	male
GSM253679	GSE10041	blood	male
GSM253680	GSE10041	blood	male
GSM253681	GSE10041	blood	female
GSM253684	GSE10041	blood	female
GSM253685	GSE10041	blood	male
GSM266963	GSE10586	blood	female
GSM266964	GSE10586	blood	female
GSM266965	GSE10586	blood	male
GSM266967	GSE10586	blood	male
GSM266970	GSE10586	blood	female
GSM266971	GSE10586	blood	male
GSM266972	GSE10586	blood	female
GSM266973	GSE10586	blood	female
GSM266974	GSE10586	blood	male
GSM266975	GSE10586	blood	male
GSM266976	GSE10586	blood	female
GSM266977	GSE10586	blood	male
GSM290414	GSE11524	blood	female
GSM290415	GSE11524	blood	female
GSM290416	GSE11524	blood	male
GSM290417	GSE11524	blood	male
GSM290418	GSE11524	blood	male
GSM290419	GSE11524	blood	male
GSM290420	GSE11524	blood	female
GSM290421	GSE11524	blood	female
GSM290422	GSE11524	blood	female
GSM290423	GSE11524	blood	female
GSM290424	GSE11524	blood	male
GSM290425	GSE11524	blood	male
GSM340188	GSE13501	blood	female
GSM340207	GSE13501	blood	male
GSM340208	GSE13501	blood	female
GSM340210	GSE13501	blood	female
GSM340211	GSE13501	blood	female
GSM340212	GSE13501	blood	female
GSM340214	GSE13501	blood	male
GSM340215	GSE13501	blood	female
GSM340216	GSE13501	blood	female
GSM340223	GSE13501	blood	male
GSM340224	GSE13501	blood	female
GSM340225	GSE13501	blood	male
GSM340226	GSE13501	blood	female
GSM340227	GSE13501	blood	female
GSM340228	GSE13501	blood	male
GSM340229	GSE13501	blood	female
GSM340230	GSE13501	blood	male
GSM340231	GSE13501	blood	male
GSM340232	GSE13501	blood	male
GSM340233	GSE13501	blood	male
GSM340234	GSE13501	blood	male
GSM340235	GSE13501	blood	male
GSM340236	GSE13501	blood	male
GSM340241	GSE13501	blood	female
GSM401059	GSE16028	blood	male
GSM401060	GSE16028	blood	male
GSM401061	GSE16028	blood	male
GSM401062	GSE16028	blood	male
GSM401063	GSE16028	blood	male
GSM401064	GSE16028	blood	male
GSM401065	GSE16028	blood	male
GSM401066	GSE16028	blood	male
GSM401067	GSE16028	blood	male
GSM401068	GSE16028	blood	male
GSM401069	GSE16028	blood	male
GSM401070	GSE16028	blood	male
GSM401071	GSE16028	blood	male
GSM401072	GSE16028	blood	male
GSM401074	GSE16028	blood	male
GSM401075	GSE16028	blood	male
GSM401076	GSE16028	blood	male
GSM401077	GSE16028	blood	male
GSM401078	GSE16028	blood	male
GSM401079	GSE16028	blood	male
GSM401080	GSE16028	blood	male
GSM401081	GSE16028	blood	male
GSM401082	GSE16028	blood	male
GSM401083	GSE16028	blood	male
GSM401084	GSE16028	blood	male
GSM401085	GSE16028	blood	male
GSM401086	GSE16028	blood	male
GSM401087	GSE16028	blood	male
GSM401088	GSE16028	blood	male
GSM401090	GSE16028	blood	male
GSM401091	GSE16028	blood	male
GSM401092	GSE16028	blood	male
GSM401093	GSE16028	blood	male
GSM401094	GSE16028	blood	male
GSM401095	GSE16028	blood	male
GSM401096	GSE16028	blood	male
GSM401097	GSE16028	blood	male
GSM401098	GSE16028	blood	male
GSM401099	GSE16028	blood	male
GSM401100	GSE16028	blood	male
GSM401101	GSE16028	blood	male
GSM401102	GSE16028	blood	male
GSM401103	GSE16028	blood	male
GSM401104	GSE16028	blood	male
GSM401105	GSE16028	blood	male
GSM401106	GSE16028	blood	male
GSM401107	GSE16028	blood	male
GSM401108	GSE16028	blood	male
GSM401109	GSE16028	blood	female
GSM401110	GSE16028	blood	female
GSM401111	GSE16028	blood	female
GSM401112	GSE16028	blood	female
GSM401113	GSE16028	blood	female
GSM401114	GSE16028	blood	female
GSM401115	GSE16028	blood	female
GSM401116	GSE16028	blood	female
GSM401117	GSE16028	blood	female
GSM401119	GSE16028	blood	female
GSM401120	GSE16028	blood	female
GSM401121	GSE16028	blood	female
GSM401122	GSE16028	blood	female
GSM401124	GSE16028	blood	female
GSM401125	GSE16028	blood	female
GSM401127	GSE16028	blood	female
GSM401128	GSE16028	blood	female
GSM401129	GSE16028	blood	female
GSM401131	GSE16028	blood	female
GSM401132	GSE16028	blood	female
GSM401133	GSE16028	blood	female
GSM401134	GSE16028	blood	female
GSM401136	GSE16028	blood	female
GSM401137	GSE16028	blood	female
GSM401138	GSE16028	blood	female
GSM401140	GSE16028	blood	female
GSM401141	GSE16028	blood	female
GSM401142	GSE16028	blood	female
GSM401143	GSE16028	blood	female
GSM401144	GSE16028	blood	female
GSM401145	GSE16028	blood	female
GSM401146	GSE16028	blood	female
GSM401147	GSE16028	blood	female
GSM401148	GSE16028	blood	female
GSM401149	GSE16028	blood	female
GSM401150	GSE16028	blood	female
GSM401151	GSE16028	blood	female
GSM401152	GSE16028	blood	female
GSM401154	GSE16028	blood	female
GSM401155	GSE16028	blood	female
GSM401159	GSE16028	blood	female
GSM401160	GSE16028	blood	female
GSM401161	GSE16028	blood	female
GSM401162	GSE16028	blood	female
GSM401164	GSE16028	blood	female
GSM401165	GSE16028	blood	female
GSM401166	GSE16028	blood	female
GSM401167	GSE16028	blood	female
GSM479923	GSE19314	blood	male
GSM479928	GSE19314	blood	female
GSM479936	GSE19314	blood	female
GSM479939	GSE19314	blood	male
GSM479940	GSE19314	blood	male
GSM479948	GSE19314	blood	male
GSM479954	GSE19314	blood	female
GSM479958	GSE19314	blood	male
GSM479970	GSE19314	blood	female
GSM479976	GSE19314	blood	female
GSM493769	GSE19743	blood	female
GSM493770	GSE19743	blood	female
GSM493772	GSE19743	blood	female
GSM493773	GSE19743	blood	male
GSM493774	GSE19743	blood	female
GSM493775	GSE19743	blood	female
GSM493776	GSE19743	blood	male
GSM493779	GSE19743	blood	female
GSM493780	GSE19743	blood	male
GSM493781	GSE19743	blood	male
GSM493782	GSE19743	blood	male
GSM493783	GSE19743	blood	male
GSM493786	GSE19743	blood	female
GSM493788	GSE19743	blood	female
GSM493789	GSE19743	blood	female
GSM493790	GSE19743	blood	male
GSM493793	GSE19743	blood	female
GSM493795	GSE19743	blood	female
GSM493796	GSE19743	blood	female
GSM493797	GSE19743	blood	male
GSM493799	GSE19743	blood	female
GSM493800	GSE19743	blood	male
GSM493801	GSE19743	blood	female
GSM493803	GSE19743	blood	female
GSM493804	GSE19743	blood	female
GSM493807	GSE19743	blood	male
GSM493808	GSE19743	blood	female
GSM493810	GSE19743	blood	female
GSM493811	GSE19743	blood	male
GSM493812	GSE19743	blood	male
GSM493813	GSE19743	blood	male
GSM493815	GSE19743	blood	male
GSM493816	GSE19743	blood	female
GSM493817	GSE19743	blood	male
GSM493818	GSE19743	blood	female
GSM493819	GSE19743	blood	male
GSM493820	GSE19743	blood	male
GSM493822	GSE19743	blood	female
GSM493824	GSE19743	blood	male
GSM493826	GSE19743	blood	male
GSM493830	GSE19743	blood	male
GSM493831	GSE19743	blood	male
GSM553641	GSE22229	blood	female
GSM553643	GSE22229	blood	female
GSM553644	GSE22229	blood	male
GSM553645	GSE22229	blood	male
GSM553646	GSE22229	blood	male
GSM553647	GSE22229	blood	female
GSM553648	GSE22229	blood	female
GSM553650	GSE22229	blood	male
GSM553651	GSE22229	blood	male
GSM553652	GSE22229	blood	female
GSM571720	GSE23293	blood	male
GSM571742	GSE23293	blood	male
GSM571743	GSE23293	blood	male
GSM571745	GSE23293	blood	male
GSM571747	GSE23293	blood	female
GSM571748	GSE23293	blood	female
GSM571749	GSE23293	blood	female
GSM571752	GSE23293	blood	female
GSM571754	GSE23293	blood	female
GSM571758	GSE23293	blood	male
GSM647533	GSE26378	blood	female
GSM647534	GSE26378	blood	female
GSM647536	GSE26378	blood	male
GSM647537	GSE26378	blood	male
GSM647538	GSE26378	blood	female
GSM647539	GSE26378	blood	male
GSM647566	GSE26378	blood	male
GSM647575	GSE26378	blood	female
GSM647589	GSE26378	blood	male
GSM647590	GSE26378	blood	male
GSM647604	GSE26378	blood	female
GSM647605	GSE26378	blood	female
GSM647606	GSE26378	blood	female
GSM647607	GSE26378	blood	male
GSM647608	GSE26378	blood	male
GSM647622	GSE26378	blood	male
GSM647623	GSE26378	blood	female
GSM647624	GSE26378	blood	female
GSM647625	GSE26378	blood	female
GSM647626	GSE26378	blood	male
GSM648630	GSE26440	blood	female
GSM648631	GSE26440	blood	male
GSM648632	GSE26440	blood	male
GSM648641	GSE26440	blood	female
GSM648686	GSE26440	blood	male
GSM648689	GSE26440	blood	female
GSM648690	GSE26440	blood	female
GSM648691	GSE26440	blood	male
GSM648692	GSE26440	blood	male
GSM648693	GSE26440	blood	female
GSM651412	GSE26495	blood	male
GSM651413	GSE26495	blood	female
GSM651417	GSE26495	blood	male
GSM651418	GSE26495	blood	female
GSM651419	GSE26495	blood	male
GSM651420	GSE26495	blood	female
GSM651423	GSE26495	blood	male
GSM651426	GSE26495	blood	female
GSM651427	GSE26495	blood	male
GSM651429	GSE26495	blood	female
GSM902344	GSE27034	blood	male
GSM902345	GSE27034	blood	female
GSM902346	GSE27034	blood	male
GSM902347	GSE27034	blood	female
GSM902348	GSE27034	blood	male
GSM902349	GSE27034	blood	female
GSM902351	GSE27034	blood	female
GSM902353	GSE27034	blood	female
GSM902355	GSE27034	blood	male
GSM902356	GSE27034	blood	male
GSM687236	GSE27838	blood	male
GSM687237	GSE27838	blood	female
GSM687239	GSE27838	blood	male
GSM687240	GSE27838	blood	female
GSM687241	GSE27838	blood	male
GSM687242	GSE27838	blood	female
GSM687244	GSE27838	blood	male
GSM687247	GSE27838	blood	male
GSM687248	GSE27838	blood	female
GSM687249	GSE27838	blood	male
GSM687250	GSE27838	blood	female
GSM687251	GSE27838	blood	female
GSM712488	GSE28750	blood	female
GSM712489	GSE28750	blood	female
GSM712490	GSE28750	blood	female
GSM712491	GSE28750	blood	female
GSM712492	GSE28750	blood	female
GSM712493	GSE28750	blood	female
GSM712494	GSE28750	blood	female
GSM712496	GSE28750	blood	female
GSM712497	GSE28750	blood	female
GSM712498	GSE28750	blood	male
GSM712499	GSE28750	blood	male
GSM712500	GSE28750	blood	male
GSM712501	GSE28750	blood	male
GSM712502	GSE28750	blood	male
GSM712503	GSE28750	blood	male
GSM712504	GSE28750	blood	male
GSM712505	GSE28750	blood	male
GSM712506	GSE28750	blood	male
GSM788303	GSE31773	blood	male
GSM788304	GSE31773	blood	female
GSM788305	GSE31773	blood	female
GSM788306	GSE31773	blood	male
GSM788307	GSE31773	blood	male
GSM788308	GSE31773	blood	female
GSM788309	GSE31773	blood	female
GSM788310	GSE31773	blood	male
GSM788331	GSE31773	blood	male
GSM788332	GSE31773	blood	female
GSM788333	GSE31773	blood	female
GSM788335	GSE31773	blood	male
GSM788336	GSE31773	blood	female
GSM788338	GSE31773	blood	male
GSM844136	GSE34205	blood	male
GSM844137	GSE34205	blood	female
GSM844138	GSE34205	blood	male
GSM844140	GSE34205	blood	female
GSM844142	GSE34205	blood	male
GSM844144	GSE34205	blood	female
GSM844170	GSE34205	blood	female
GSM844194	GSE34205	blood	female
GSM844195	GSE34205	blood	male
GSM844199	GSE34205	blood	male
GSM844200	GSE34205	blood	male
GSM844201	GSE34205	blood	female
GSM844203	GSE34205	blood	male
GSM844205	GSE34205	blood	female
GSM940505	GSE38351	blood	male
GSM940506	GSE38351	blood	male
GSM940508	GSE38351	blood	female
GSM940509	GSE38351	blood	female
GSM940510	GSE38351	blood	female
GSM940511	GSE38351	blood	male
GSM940512	GSE38351	blood	male
GSM940513	GSE38351	blood	female
GSM940514	GSE38351	blood	female
GSM940515	GSE38351	blood	male
GSM940516	GSE38351	blood	male
GSM940517	GSE38351	blood	male
GSM940519	GSE38351	blood	female
GSM940520	GSE38351	blood	female
GSM940521	GSE38351	blood	female
GSM940522	GSE38351	blood	male
GSM955680	GSE39088	blood	male
GSM955683	GSE39088	blood	female
GSM955684	GSE39088	blood	female
GSM955687	GSE39088	blood	female
GSM955689	GSE39088	blood	female
GSM955692	GSE39088	blood	male
GSM955694	GSE39088	blood	male
GSM955698	GSE39088	blood	male
GSM955699	GSE39088	blood	female
GSM955700	GSE39088	blood	female
GSM955705	GSE39088	blood	male
GSM955706	GSE39088	blood	female
GSM955710	GSE39088	blood	male
GSM955711	GSE39088	blood	female
GSM955713	GSE39088	blood	male
GSM955714	GSE39088	blood	male
GSM955715	GSE39088	blood	female
GSM955716	GSE39088	blood	female
GSM955718	GSE39088	blood	female
GSM955720	GSE39088	blood	male
GSM955721	GSE39088	blood	male
GSM955725	GSE39088	blood	male
GSM1108150	GSE45536	blood	male
GSM1108153	GSE45536	blood	male
GSM1108154	GSE45536	blood	female
GSM1108156	GSE45536	blood	female
GSM1108157	GSE45536	blood	male
GSM1108159	GSE45536	blood	female
GSM1108164	GSE45536	blood	male
GSM1108165	GSE45536	blood	female
GSM1108167	GSE45536	blood	male
GSM1108168	GSE45536	blood	female
GSM1130907	GSE46480	blood	female
GSM1130909	GSE46480	blood	male
GSM1130910	GSE46480	blood	female
GSM1130911	GSE46480	blood	male
GSM1130912	GSE46480	blood	male
GSM1130915	GSE46480	blood	female
GSM1130916	GSE46480	blood	male
GSM1130917	GSE46480	blood	female
GSM1130918	GSE46480	blood	female
GSM1130919	GSE46480	blood	female
GSM1130923	GSE46480	blood	female
GSM1130924	GSE46480	blood	female
GSM1130927	GSE46480	blood	male
GSM1130929	GSE46480	blood	male
GSM1130930	GSE46480	blood	male
GSM1130931	GSE46480	blood	male
GSM1130933	GSE46480	blood	male
GSM1130936	GSE46480	blood	female
GSM1130937	GSE46480	blood	female
GSM1130938	GSE46480	blood	male
GSM1130939	GSE46480	blood	male
GSM1130942	GSE46480	blood	female
GSM1130943	GSE46480	blood	female
GSM1130944	GSE46480	blood	male
GSM1130947	GSE46480	blood	male
GSM1130948	GSE46480	blood	male
GSM1130950	GSE46480	blood	male
GSM1130952	GSE46480	blood	male
GSM1130953	GSE46480	blood	male
GSM1130955	GSE46480	blood	male
GSM1130958	GSE46480	blood	male
GSM1130959	GSE46480	blood	male
GSM1130961	GSE46480	blood	male
GSM1131017	GSE46480	blood	male
GSM1131021	GSE46480	blood	female
GSM1131022	GSE46480	blood	female
GSM1131023	GSE46480	blood	female
GSM1131024	GSE46480	blood	female
GSM1131029	GSE46480	blood	female
GSM1131030	GSE46480	blood	female
GSM1131031	GSE46480	blood	female
GSM1131032	GSE46480	blood	male
GSM1131033	GSE46480	blood	female
GSM1131035	GSE46480	blood	male
GSM1131036	GSE46480	blood	female
GSM1131037	GSE46480	blood	female
GSM1131038	GSE46480	blood	female
GSM1131039	GSE46480	blood	female
GSM1131042	GSE46480	blood	male
GSM1131043	GSE46480	blood	female
GSM1131044	GSE46480	blood	male
GSM1131047	GSE46480	blood	female
GSM1131048	GSE46480	blood	male
GSM1131049	GSE46480	blood	male
GSM1131051	GSE46480	blood	female
GSM1131052	GSE46480	blood	female
GSM1131056	GSE46480	blood	male
GSM1131058	GSE46480	blood	female
GSM187585	GSE7753	blood	female
GSM187586	GSE7753	blood	male
GSM187588	GSE7753	blood	female
GSM187591	GSE7753	blood	male
GSM187592	GSE7753	blood	female
GSM187593	GSE7753	blood	female
GSM187594	GSE7753	blood	female
GSM187597	GSE7753	blood	female
GSM187598	GSE7753	blood	male
GSM187599	GSE7753	blood	male
GSM187600	GSE7753	blood	male
GSM187601	GSE7753	blood	male
GSM187602	GSE7753	blood	male
GSM187603	GSE7753	blood	male
GSM187604	GSE7753	blood	female
GSM187605	GSE7753	blood	female
GSM187606	GSE7753	blood	male
GSM187607	GSE7753	blood	female
GSM187608	GSE7753	blood	male
GSM187609	GSE7753	blood	female
GSM187610	GSE7753	blood	female
GSM187611	GSE7753	blood	female
GSM187612	GSE7753	blood	male
GSM187613	GSE7753	blood	male
GSM201230	GSE8121	blood	female
GSM201231	GSE8121	blood	female
GSM201232	GSE8121	blood	female
GSM201233	GSE8121	blood	female
GSM201234	GSE8121	blood	male
GSM201235	GSE8121	blood	male
GSM201236	GSE8121	blood	male
GSM201238	GSE8121	blood	female
GSM201239	GSE8121	blood	male
GSM201240	GSE8121	blood	female
GSM201241	GSE8121	blood	female
GSM201242	GSE8121	blood	male
GSM201243	GSE8121	blood	male
GSM201244	GSE8121	blood	male
GSM211013	GSE8507	blood	female
GSM211014	GSE8507	blood	female
GSM211015	GSE8507	blood	female
GSM211023	GSE8507	blood	female
GSM211024	GSE8507	blood	female
GSM211025	GSE8507	blood	female
GSM211033	GSE8507	blood	female
GSM211034	GSE8507	blood	female
GSM211035	GSE8507	blood	female
GSM211037	GSE8507	blood	female
GSM211038	GSE8507	blood	male
GSM211039	GSE8507	blood	male
GSM211040	GSE8507	blood	male
GSM211047	GSE8507	blood	female
GSM211048	GSE8507	blood	male
GSM211049	GSE8507	blood	male
GSM211050	GSE8507	blood	male
GSM211057	GSE8507	blood	female
GSM211058	GSE8507	blood	male
GSM211059	GSE8507	blood	male
GSM211060	GSE8507	blood	male
GSM211061	GSE8507	blood	male
GSM211062	GSE8507	blood	male
GSM211063	GSE8507	blood	female
GSM211064	GSE8507	blood	male
GSM211070	GSE8507	blood	male
GSM211071	GSE8507	blood	female
GSM211079	GSE8507	blood	male
GSM211080	GSE8507	blood	male
GSM211103	GSE8507	blood	female
GSM211104	GSE8507	blood	female
GSM211105	GSE8507	blood	female
GSM211107	GSE8507	blood	female
GSM211109	GSE8507	blood	male
GSM211110	GSE8507	blood	male
GSM211111	GSE8507	blood	male
GSM211112	GSE8507	blood	female
GSM211113	GSE8507	blood	male
GSM211137	GSE8507	blood	female
GSM211138	GSE8507	blood	female
GSM211139	GSE8507	blood	female
GSM211141	GSE8507	blood	female
GSM211142	GSE8507	blood	male
GSM211143	GSE8507	blood	male
GSM211144	GSE8507	blood	male
GSM211145	GSE8507	blood	male
GSM211146	GSE8507	blood	female
GSM211147	GSE8507	blood	male
GSM452629	GSE18105	colon	male
GSM452630	GSE18105	colon	female
GSM452632	GSE18105	colon	male
GSM452633	GSE18105	colon	male
GSM452634	GSE18105	colon	male
GSM452635	GSE18105	colon	female
GSM452636	GSE18105	colon	female
GSM452637	GSE18105	colon	female
GSM452640	GSE18105	colon	female
GSM452643	GSE18105	colon	male
GSM452644	GSE18105	colon	male
GSM452645	GSE18105	colon	female
GSM523246	GSE20916	colon	female
GSM523268	GSE20916	colon	female
GSM523269	GSE20916	colon	female
GSM523272	GSE20916	colon	female
GSM523273	GSE20916	colon	female
GSM523282	GSE20916	colon	female
GSM523289	GSE20916	colon	male
GSM523290	GSE20916	colon	female
GSM523291	GSE20916	colon	male
GSM523297	GSE20916	colon	male
GSM523304	GSE20916	colon	male
GSM523314	GSE20916	colon	male
GSM523343	GSE20916	colon	female
GSM523349	GSE20916	colon	male
GSM523369	GSE20916	colon	male
GSM523382	GSE20916	colon	male
GSM549099	GSE21510	colon	female
GSM549100	GSE21510	colon	female
GSM549101	GSE21510	colon	female
GSM549102	GSE21510	colon	female
GSM549103	GSE21510	colon	male
GSM549104	GSE21510	colon	female
GSM549105	GSE21510	colon	female
GSM549106	GSE21510	colon	male
GSM549107	GSE21510	colon	male
GSM549108	GSE21510	colon	male
GSM549109	GSE21510	colon	male
GSM549112	GSE21510	colon	male
GSM549113	GSE21510	colon	male
GSM549114	GSE21510	colon	female
GSM549115	GSE21510	colon	male
GSM549116	GSE21510	colon	female
GSM549117	GSE21510	colon	female
GSM549118	GSE21510	colon	female
GSM549120	GSE21510	colon	male
GSM549121	GSE21510	colon	male
GSM549122	GSE21510	colon	female
GSM549123	GSE21510	colon	male
GSM588866	GSE23878	colon	female
GSM588867	GSE23878	colon	male
GSM588868	GSE23878	colon	male
GSM588869	GSE23878	colon	female
GSM588870	GSE23878	colon	female
GSM588873	GSE23878	colon	male
GSM588874	GSE23878	colon	male
GSM588875	GSE23878	colon	female
GSM588876	GSE23878	colon	male
GSM588879	GSE23878	colon	male
GSM588880	GSE23878	colon	male
GSM588881	GSE23878	colon	female
GSM588882	GSE23878	colon	female
GSM588883	GSE23878	colon	male
GSM588884	GSE23878	colon	female
GSM588886	GSE23878	colon	female
GSM899034	GSE36701	colon	male
GSM899035	GSE36701	colon	male
GSM899036	GSE36701	colon	male
GSM899037	GSE36701	colon	male
GSM899038	GSE36701	colon	female
GSM899039	GSE36701	colon	female
GSM899040	GSE36701	colon	female
GSM899041	GSE36701	colon	male
GSM899042	GSE36701	colon	male
GSM899043	GSE36701	colon	male
GSM899044	GSE36701	colon	male
GSM899048	GSE36701	colon	female
GSM899049	GSE36701	colon	male
GSM899050	GSE36701	colon	male
GSM899052	GSE36701	colon	female
GSM899054	GSE36701	colon	female
GSM899056	GSE36701	colon	female
GSM899057	GSE36701	colon	male
GSM899058	GSE36701	colon	male
GSM899059	GSE36701	colon	male
GSM899060	GSE36701	colon	male
GSM899064	GSE36701	colon	female
GSM899065	GSE36701	colon	female
GSM899066	GSE36701	colon	female
GSM899067	GSE36701	colon	female
GSM899068	GSE36701	colon	male
GSM899069	GSE36701	colon	male
GSM899070	GSE36701	colon	female
GSM899072	GSE36701	colon	female
GSM899073	GSE36701	colon	female
GSM899165	GSE36701	colon	female
GSM899166	GSE36701	colon	female
GSM899170	GSE36701	colon	male
GSM899172	GSE36701	colon	male
GSM899176	GSE36701	colon	female
GSM899180	GSE36701	colon	male
GSM899181	GSE36701	colon	male
GSM899184	GSE36701	colon	male
GSM899186	GSE36701	colon	male
GSM899187	GSE36701	colon	female
GSM899189	GSE36701	colon	female
GSM899193	GSE36701	colon	male
GSM899199	GSE36701	colon	male
GSM899201	GSE36701	colon	female
GSM899207	GSE36701	colon	female
GSM899210	GSE36701	colon	male
GSM899211	GSE36701	colon	male
GSM899214	GSE36701	colon	female
GSM899220	GSE36701	colon	female
GSM899226	GSE36701	colon	male
GSM899227	GSE36701	colon	male
GSM899228	GSE36701	colon	female
GSM899229	GSE36701	colon	female
GSM899230	GSE36701	colon	male
GSM899233	GSE36701	colon	female
GSM899240	GSE36701	colon	female
GSM899244	GSE36701	colon	female
GSM899247	GSE36701	colon	female
GSM899248	GSE36701	colon	female
GSM899252	GSE36701	colon	male
GSM916743	GSE37364	colon	female
GSM916744	GSE37364	colon	female
GSM916746	GSE37364	colon	male
GSM916747	GSE37364	colon	male
GSM916748	GSE37364	colon	female
GSM916749	GSE37364	colon	female
GSM916750	GSE37364	colon	male
GSM916752	GSE37364	colon	female
GSM916753	GSE37364	colon	male
GSM916754	GSE37364	colon	male
GSM916755	GSE37364	colon	male
GSM916756	GSE37364	colon	male
GSM916757	GSE37364	colon	male
GSM916758	GSE37364	colon	male
GSM916760	GSE37364	colon	female
GSM916761	GSE37364	colon	female
GSM916762	GSE37364	colon	male
GSM916763	GSE37364	colon	female
GSM916764	GSE37364	colon	male
GSM916765	GSE37364	colon	male
GSM916766	GSE37364	colon	female
GSM916768	GSE37364	colon	female
GSM916770	GSE37364	colon	female
GSM916771	GSE37364	colon	female
GSM916775	GSE37364	colon	female
GSM916777	GSE37364	colon	female
GSM916778	GSE37364	colon	male
GSM916780	GSE37364	colon	male
GSM93789	GSE4107	colon	male
GSM93920	GSE4107	colon	female
GSM93921	GSE4107	colon	female
GSM93926	GSE4107	colon	male
GSM93927	GSE4107	colon	male
GSM93928	GSE4107	colon	female
GSM93929	GSE4107	colon	male
GSM93932	GSE4107	colon	female
GSM93939	GSE4107	colon	female
GSM93941	GSE4107	colon	female
GSM93943	GSE4107	colon	male
GSM93944	GSE4107	colon	male
GSM93948	GSE4107	colon	male
GSM93950	GSE4107	colon	female
GSM93952	GSE4107	colon	female
GSM93954	GSE4107	colon	male
GSM189751	GSE7821	colon	female
GSM189752	GSE7821	colon	female
GSM189753	GSE7821	colon	female
GSM189754	GSE7821	colon	female
GSM189756	GSE7821	colon	female
GSM189757	GSE7821	colon	female
GSM189758	GSE7821	colon	female
GSM189761	GSE7821	colon	male
GSM189762	GSE7821	colon	male
GSM189764	GSE7821	colon	female
GSM189767	GSE7821	colon	male
GSM189768	GSE7821	colon	male
GSM189769	GSE7821	colon	male
GSM189770	GSE7821	colon	male
GSM189775	GSE7821	colon	male
GSM189776	GSE7821	colon	male
GSM189778	GSE7821	colon	male
GSM189780	GSE7821	colon	female
GSM189782	GSE7821	colon	female
GSM189783	GSE7821	colon	female
GSM189787	GSE7821	colon	male
GSM189788	GSE7821	colon	male
GSM215051	GSE8671	colon	male
GSM215052	GSE8671	colon	female
GSM215054	GSE8671	colon	male
GSM215057	GSE8671	colon	male
GSM215058	GSE8671	colon	male
GSM215062	GSE8671	colon	female
GSM215068	GSE8671	colon	male
GSM215070	GSE8671	colon	female
GSM215071	GSE8671	colon	female
GSM215072	GSE8671	colon	female
GSM215075	GSE8671	colon	male
GSM215076	GSE8671	colon	female
GSM215077	GSE8671	colon	female
GSM215079	GSE8671	colon	male
GSM215081	GSE8671	colon	male
GSM215082	GSE8671	colon	female
GSM234910	GSE9254	colon	male
GSM234913	GSE9254	colon	female
GSM234914	GSE9254	colon	female
GSM234916	GSE9254	colon	male
GSM234919	GSE9254	colon	male
GSM234920	GSE9254	colon	female
GSM234921	GSE9254	colon	male
GSM234924	GSE9254	colon	female
GSM234925	GSE9254	colon	male
GSM234926	GSE9254	colon	female
GSM237984	GSE9348	colon	male
GSM237985	GSE9348	colon	female
GSM237986	GSE9348	colon	female
GSM237988	GSE9348	colon	male
GSM237989	GSE9348	colon	female
GSM237990	GSE9348	colon	male
GSM237991	GSE9348	colon	male
GSM237992	GSE9348	colon	female
GSM237993	GSE9348	colon	male
GSM237995	GSE9348	colon	female
GSM252800	GSE10006	lung	male
GSM252809	GSE10006	lung	female
GSM252812	GSE10006	lung	female
GSM252821	GSE10006	lung	female
GSM252856	GSE10006	lung	male
GSM252857	GSE10006	lung	female
GSM252860	GSE10006	lung	male
GSM252864	GSE10006	lung	male
GSM252865	GSE10006	lung	female
GSM252866	GSE10006	lung	male
GSM252868	GSE10006	lung	female
GSM252870	GSE10006	lung	male
GSM252872	GSE10006	lung	male
GSM252873	GSE10006	lung	male
GSM252875	GSE10006	lung	female
GSM252883	GSE10006	lung	female
GSM256181	GSE10135	lung	female
GSM256182	GSE10135	lung	female
GSM256183	GSE10135	lung	female
GSM256184	GSE10135	lung	female
GSM256185	GSE10135	lung	male
GSM256187	GSE10135	lung	female
GSM256189	GSE10135	lung	male
GSM256190	GSE10135	lung	male
GSM256191	GSE10135	lung	male
GSM256192	GSE10135	lung	female
GSM256193	GSE10135	lung	male
GSM256194	GSE10135	lung	male
GSM338282	GSE13396	lung	female
GSM338283	GSE13396	lung	female
GSM338284	GSE13396	lung	male
GSM338285	GSE13396	lung	male
GSM338286	GSE13396	lung	female
GSM338287	GSE13396	lung	male
GSM338288	GSE13396	lung	female
GSM338289	GSE13396	lung	female
GSM338290	GSE13396	lung	male
GSM338291	GSE13396	lung	male
GSM338292	GSE13396	lung	female
GSM338293	GSE13396	lung	male
GSM475657	GSE19188	lung	male
GSM475659	GSE19188	lung	male
GSM475660	GSE19188	lung	male
GSM475665	GSE19188	lung	male
GSM475680	GSE19188	lung	female
GSM475684	GSE19188	lung	female
GSM475699	GSE19188	lung	female
GSM475721	GSE19188	lung	female
GSM475723	GSE19188	lung	female
GSM475734	GSE19188	lung	male
GSM475742	GSE19188	lung	male
GSM475746	GSE19188	lung	male
GSM475754	GSE19188	lung	male
GSM475764	GSE19188	lung	female
GSM475767	GSE19188	lung	male
GSM475771	GSE19188	lung	female
GSM475775	GSE19188	lung	female
GSM475781	GSE19188	lung	male
GSM475786	GSE19188	lung	female
GSM475798	GSE19188	lung	female
GSM549693	GSE22047	lung	male
GSM549694	GSE22047	lung	male
GSM549695	GSE22047	lung	male
GSM549697	GSE22047	lung	female
GSM549698	GSE22047	lung	male
GSM549699	GSE22047	lung	female
GSM549700	GSE22047	lung	male
GSM549701	GSE22047	lung	male
GSM549702	GSE22047	lung	female
GSM549703	GSE22047	lung	male
GSM549704	GSE22047	lung	male
GSM549705	GSE22047	lung	female
GSM549706	GSE22047	lung	male
GSM549711	GSE22047	lung	male
GSM549712	GSE22047	lung	female
GSM549714	GSE22047	lung	male
GSM549715	GSE22047	lung	female
GSM549716	GSE22047	lung	female
GSM549717	GSE22047	lung	female
GSM549718	GSE22047	lung	female
GSM549720	GSE22047	lung	male
GSM549721	GSE22047	lung	male
GSM549722	GSE22047	lung	female
GSM549723	GSE22047	lung	female
GSM549724	GSE22047	lung	female
GSM549725	GSE22047	lung	female
GSM549726	GSE22047	lung	male
GSM549727	GSE22047	lung	male
GSM549728	GSE22047	lung	male
GSM549729	GSE22047	lung	female
GSM549730	GSE22047	lung	male
GSM549731	GSE22047	lung	male
GSM549732	GSE22047	lung	male
GSM549733	GSE22047	lung	female
GSM549735	GSE22047	lung	female
GSM549736	GSE22047	lung	female
GSM549737	GSE22047	lung	female
GSM549738	GSE22047	lung	female
GSM549739	GSE22047	lung	female
GSM549740	GSE22047	lung	male
GSM773766	GSE31210	lung	male
GSM773767	GSE31210	lung	male
GSM773768	GSE31210	lung	female
GSM773769	GSE31210	lung	female
GSM773770	GSE31210	lung	female
GSM773771	GSE31210	lung	female
GSM773772	GSE31210	lung	male
GSM773774	GSE31210	lung	female
GSM773775	GSE31210	lung	female
GSM773776	GSE31210	lung	male
GSM773777	GSE31210	lung	male
GSM773778	GSE31210	lung	female
GSM773779	GSE31210	lung	male
GSM773780	GSE31210	lung	female
GSM773781	GSE31210	lung	male
GSM773782	GSE31210	lung	male
GSM773784	GSE31210	lung	male
GSM773785	GSE31210	lung	female
