# Supplementary material for: Blind estimation and correction of microarray batch effect
Source: PLoS One. 2020 Apr 9;15(4):e0231446. doi: 10.1371/journal.pone.0231446 (PMC7145015; doi:10.1371/journal.pone.0231446)
Supplement: S3 Table — (XLS) [file pone.0231446.s010.xls]

## Sheet: Supplementary-Table-3
Supplementary Table 3: List of samples in Validation set 2 (Colon cancer and normal)
Sample GEO accession	Collection GEO accession	Sample type	Micro-satellite instability (MSI/MSS)	Selected for differential expression test
GSM327282	GSE13067	colon cancer	MSI	Yes
GSM327288	GSE13067	colon cancer	MSI	Yes
GSM327309	GSE13067	colon cancer	MSI	Yes
GSM327310	GSE13067	colon cancer	MSI	Yes
GSM327311	GSE13067	colon cancer	MSI	Yes
GSM327313	GSE13067	colon cancer	MSI	Yes
GSM327324	GSE13067	colon cancer	MSI	Yes
GSM327325	GSE13067	colon cancer	MSI	Yes
GSM327331	GSE13067	colon cancer	MSI	Yes
GSM327352	GSE13067	colon cancer	MSI	Yes
GSM327353	GSE13067	colon cancer	MSI	Yes
GSM335511	GSE13294	colon cancer	MSI	Yes
GSM335518	GSE13294	colon cancer	MSI	Yes
GSM335519	GSE13294	colon cancer	MSI	Yes
GSM335525	GSE13294	colon cancer	MSI	Yes
GSM335527	GSE13294	colon cancer	MSI	Yes
GSM335529	GSE13294	colon cancer	MSI	Yes
GSM335530	GSE13294	colon cancer	MSI	Yes
GSM335532	GSE13294	colon cancer	MSI	Yes
GSM335541	GSE13294	colon cancer	MSI	Yes
GSM335542	GSE13294	colon cancer	MSI	Yes
GSM335543	GSE13294	colon cancer	MSI	Yes
GSM335544	GSE13294	colon cancer	MSI	Yes
GSM335545	GSE13294	colon cancer	MSI	Yes
GSM335546	GSE13294	colon cancer	MSI	Yes
GSM335551	GSE13294	colon cancer	MSI	Yes
GSM335555	GSE13294	colon cancer	MSI	Yes
GSM335559	GSE13294	colon cancer	MSI	Yes
GSM335560	GSE13294	colon cancer	MSI	Yes
GSM335562	GSE13294	colon cancer	MSI	Yes
GSM335563	GSE13294	colon cancer	MSI	Yes
GSM335565	GSE13294	colon cancer	MSI	Yes
GSM335566	GSE13294	colon cancer	MSI	Yes
GSM335573	GSE13294	colon cancer	MSI	Yes
GSM335574	GSE13294	colon cancer	MSI	Yes
GSM335576	GSE13294	colon cancer	MSI	Yes
GSM335577	GSE13294	colon cancer	MSI	Yes
GSM335578	GSE13294	colon cancer	MSI	Yes
GSM335585	GSE13294	colon cancer	MSI	Yes
GSM335595	GSE13294	colon cancer	MSI	Yes
GSM335597	GSE13294	colon cancer	MSI	Yes
GSM335614	GSE13294	colon cancer	MSI	Yes
GSM335618	GSE13294	colon cancer	MSI	Yes
GSM335619	GSE13294	colon cancer	MSI	Yes
GSM335620	GSE13294	colon cancer	MSI	Yes
GSM335621	GSE13294	colon cancer	MSI	Yes
GSM335622	GSE13294	colon cancer	MSI	Yes
GSM335623	GSE13294	colon cancer	MSI	Yes
GSM335624	GSE13294	colon cancer	MSI	Yes
GSM335625	GSE13294	colon cancer	MSI	Yes
GSM335626	GSE13294	colon cancer	MSI	Yes
GSM335627	GSE13294	colon cancer	MSI	Yes
GSM335628	GSE13294	colon cancer	MSI	Yes
GSM335629	GSE13294	colon cancer	MSI	Yes
GSM335630	GSE13294	colon cancer	MSI	Yes
GSM335631	GSE13294	colon cancer	MSI	Yes
GSM335632	GSE13294	colon cancer	MSI	Yes
GSM335633	GSE13294	colon cancer	MSI	Yes
GSM335634	GSE13294	colon cancer	MSI	Yes
GSM335635	GSE13294	colon cancer	MSI	Yes
GSM335636	GSE13294	colon cancer	MSI	Yes
GSM335637	GSE13294	colon cancer	MSI	Yes
GSM335638	GSE13294	colon cancer	MSI	Yes
GSM335639	GSE13294	colon cancer	MSI	Yes
GSM335640	GSE13294	colon cancer	MSI	Yes
GSM335641	GSE13294	colon cancer	MSI	Yes
GSM335642	GSE13294	colon cancer	MSI	Yes
GSM335643	GSE13294	colon cancer	MSI	Yes
GSM335644	GSE13294	colon cancer	MSI	Yes
GSM335645	GSE13294	colon cancer	MSI	Yes
GSM335646	GSE13294	colon cancer	MSI	Yes
GSM335647	GSE13294	colon cancer	MSI	Yes
GSM335648	GSE13294	colon cancer	MSI	Yes
GSM335649	GSE13294	colon cancer	MSI	Yes
GSM335650	GSE13294	colon cancer	MSI	Yes
GSM335651	GSE13294	colon cancer	MSI	Yes
GSM335652	GSE13294	colon cancer	MSI	Yes
GSM335653	GSE13294	colon cancer	MSI	Yes
GSM335654	GSE13294	colon cancer	MSI	Yes
GSM335655	GSE13294	colon cancer	MSI	Yes
GSM335656	GSE13294	colon cancer	MSI	Yes
GSM335657	GSE13294	colon cancer	MSI	Yes
GSM335658	GSE13294	colon cancer	MSI	Yes
GSM335659	GSE13294	colon cancer	MSI	Yes
GSM335660	GSE13294	colon cancer	MSI	Yes
GSM335661	GSE13294	colon cancer	MSI	Yes
GSM335662	GSE13294	colon cancer	MSI	Yes
GSM335663	GSE13294	colon cancer	MSI	Yes
GSM335664	GSE13294	colon cancer	MSI	Yes
GSM452148	GSE18088	colon cancer	MSI	Yes
GSM452153	GSE18088	colon cancer	MSI	Yes
GSM452157	GSE18088	colon cancer	MSI	Yes
GSM452159	GSE18088	colon cancer	MSI	Yes
GSM452163	GSE18088	colon cancer	MSI	Yes
GSM452168	GSE18088	colon cancer	MSI	Yes
GSM452169	GSE18088	colon cancer	MSI	Yes
GSM452173	GSE18088	colon cancer	MSI	Yes
GSM452174	GSE18088	colon cancer	MSI	Yes
GSM452175	GSE18088	colon cancer	MSI	Yes
GSM452179	GSE18088	colon cancer	MSI	Yes
GSM452180	GSE18088	colon cancer	MSI	Yes
GSM452182	GSE18088	colon cancer	MSI	Yes
GSM452183	GSE18088	colon cancer	MSI	Yes
GSM452184	GSE18088	colon cancer	MSI	Yes
GSM452188	GSE18088	colon cancer	MSI	Yes
GSM452189	GSE18088	colon cancer	MSI	Yes
GSM452197	GSE18088	colon cancer	MSI	Yes
GSM452200	GSE18088	colon cancer	MSI	Yes
GSM656545	GSE26682	colon cancer	MSI	Yes
GSM656549	GSE26682	colon cancer	MSI	Yes
GSM656551	GSE26682	colon cancer	MSI	Yes
GSM656559	GSE26682	colon cancer	MSI	Yes
GSM656583	GSE26682	colon cancer	MSI	Yes
GSM656590	GSE26682	colon cancer	MSI	Yes
GSM656595	GSE26682	colon cancer	MSI	Yes
GSM656602	GSE26682	colon cancer	MSI	Yes
GSM656603	GSE26682	colon cancer	MSI	Yes
GSM656607	GSE26682	colon cancer	MSI	Yes
GSM656610	GSE26682	colon cancer	MSI	Yes
GSM656612	GSE26682	colon cancer	MSI	Yes
GSM656619	GSE26682	colon cancer	MSI	Yes
GSM656627	GSE26682	colon cancer	MSI	Yes
GSM656646	GSE26682	colon cancer	MSI	Yes
GSM656669	GSE26682	colon cancer	MSI	Yes
GSM656679	GSE26682	colon cancer	MSI	Yes
GSM656690	GSE26682	colon cancer	MSI	Yes
GSM656694	GSE26682	colon cancer	MSI	Yes
GSM656696	GSE26682	colon cancer	MSI	Yes
GSM656706	GSE26682	colon cancer	MSI	Yes
GSM656731	GSE26682	colon cancer	MSI	Yes
GSM656736	GSE26682	colon cancer	MSI	Yes
GSM656795	GSE26682	colon cancer	MSI	Yes
GSM656802	GSE26682	colon cancer	MSI	Yes
GSM656820	GSE26682	colon cancer	MSI	Yes
GSM656827	GSE26682	colon cancer	MSI	Yes
GSM656837	GSE26682	colon cancer	MSI	Yes
GSM656838	GSE26682	colon cancer	MSI	Yes
GSM656839	GSE26682	colon cancer	MSI	Yes
GSM656842	GSE26682	colon cancer	MSI	Yes
GSM656849	GSE26682	colon cancer	MSI	Yes
GSM656850	GSE26682	colon cancer	MSI	Yes
GSM656851	GSE26682	colon cancer	MSI	Yes
GSM656852	GSE26682	colon cancer	MSI	Yes
GSM656854	GSE26682	colon cancer	MSI	Yes
GSM656856	GSE26682	colon cancer	MSI	Yes
GSM656862	GSE26682	colon cancer	MSI	Yes
GSM656864	GSE26682	colon cancer	MSI	Yes
GSM656865	GSE26682	colon cancer	MSI	Yes
GSM656872	GSE26682	colon cancer	MSI	Yes
GSM877127	GSE35896	colon cancer	MSI	Yes
GSM877138	GSE35896	colon cancer	MSI	Yes
GSM877140	GSE35896	colon cancer	MSI	Yes
GSM877156	GSE35896	colon cancer	MSI	Yes
GSM877162	GSE35896	colon cancer	MSI	Yes
GSM327283	GSE13067	colon cancer	MSS	Yes
GSM327284	GSE13067	colon cancer	MSS	Yes
GSM327285	GSE13067	colon cancer	MSS	Yes
GSM327286	GSE13067	colon cancer	MSS	Yes
GSM327287	GSE13067	colon cancer	MSS	Yes
GSM327289	GSE13067	colon cancer	MSS	Yes
GSM327290	GSE13067	colon cancer	MSS	Yes
GSM327291	GSE13067	colon cancer	MSS	Yes
GSM327292	GSE13067	colon cancer	MSS	Yes
GSM327293	GSE13067	colon cancer	MSS	Yes
GSM327294	GSE13067	colon cancer	MSS	Yes
GSM327295	GSE13067	colon cancer	MSS	Yes
GSM327296	GSE13067	colon cancer	MSS	Yes
GSM327297	GSE13067	colon cancer	MSS	Yes
GSM327298	GSE13067	colon cancer	MSS	Yes
GSM327299	GSE13067	colon cancer	MSS	Yes
GSM327300	GSE13067	colon cancer	MSS	Yes
GSM327301	GSE13067	colon cancer	MSS	Yes
GSM327302	GSE13067	colon cancer	MSS	Yes
GSM327303	GSE13067	colon cancer	MSS	Yes
GSM327304	GSE13067	colon cancer	MSS	Yes
GSM327305	GSE13067	colon cancer	MSS	Yes
GSM327306	GSE13067	colon cancer	MSS	Yes
GSM327307	GSE13067	colon cancer	MSS	Yes
GSM327308	GSE13067	colon cancer	MSS	Yes
GSM327312	GSE13067	colon cancer	MSS	Yes
GSM327314	GSE13067	colon cancer	MSS	Yes
GSM327315	GSE13067	colon cancer	MSS	Yes
GSM327316	GSE13067	colon cancer	MSS	Yes
GSM327317	GSE13067	colon cancer	MSS	Yes
GSM327318	GSE13067	colon cancer	MSS	Yes
GSM327319	GSE13067	colon cancer	MSS	Yes
GSM327320	GSE13067	colon cancer	MSS	Yes
GSM327321	GSE13067	colon cancer	MSS	Yes
GSM327322	GSE13067	colon cancer	MSS	Yes
GSM327323	GSE13067	colon cancer	MSS	Yes
GSM327326	GSE13067	colon cancer	MSS	Yes
GSM327327	GSE13067	colon cancer	MSS	Yes
GSM327328	GSE13067	colon cancer	MSS	Yes
GSM327329	GSE13067	colon cancer	MSS	Yes
GSM327330	GSE13067	colon cancer	MSS	Yes
GSM327332	GSE13067	colon cancer	MSS	Yes
GSM327333	GSE13067	colon cancer	MSS	Yes
GSM327334	GSE13067	colon cancer	MSS	Yes
GSM327335	GSE13067	colon cancer	MSS	Yes
GSM327336	GSE13067	colon cancer	MSS	Yes
GSM327337	GSE13067	colon cancer	MSS	Yes
GSM327338	GSE13067	colon cancer	MSS	Yes
GSM327339	GSE13067	colon cancer	MSS	Yes
GSM327340	GSE13067	colon cancer	MSS	Yes
GSM327341	GSE13067	colon cancer	MSS	Yes
GSM327342	GSE13067	colon cancer	MSS	Yes
GSM327343	GSE13067	colon cancer	MSS	Yes
GSM327344	GSE13067	colon cancer	MSS	Yes
GSM327345	GSE13067	colon cancer	MSS	Yes
GSM327346	GSE13067	colon cancer	MSS	Yes
GSM327347	GSE13067	colon cancer	MSS	Yes
GSM327348	GSE13067	colon cancer	MSS	Yes
GSM327349	GSE13067	colon cancer	MSS	Yes
GSM327350	GSE13067	colon cancer	MSS	Yes
GSM327351	GSE13067	colon cancer	MSS	Yes
GSM327354	GSE13067	colon cancer	MSS	Yes
GSM327355	GSE13067	colon cancer	MSS	Yes
GSM335510	GSE13294	colon cancer	MSS	Yes
GSM335512	GSE13294	colon cancer	MSS	Yes
GSM335513	GSE13294	colon cancer	MSS	Yes
GSM335514	GSE13294	colon cancer	MSS	Yes
GSM335515	GSE13294	colon cancer	MSS	Yes
GSM335516	GSE13294	colon cancer	MSS	Yes
GSM335517	GSE13294	colon cancer	MSS	Yes
GSM335520	GSE13294	colon cancer	MSS	Yes
GSM335521	GSE13294	colon cancer	MSS	Yes
GSM335522	GSE13294	colon cancer	MSS	Yes
GSM335523	GSE13294	colon cancer	MSS	Yes
GSM335524	GSE13294	colon cancer	MSS	Yes
GSM335526	GSE13294	colon cancer	MSS	Yes
GSM335528	GSE13294	colon cancer	MSS	Yes
GSM335531	GSE13294	colon cancer	MSS	Yes
GSM335533	GSE13294	colon cancer	MSS	Yes
GSM335534	GSE13294	colon cancer	MSS	Yes
GSM335535	GSE13294	colon cancer	MSS	Yes
GSM335536	GSE13294	colon cancer	MSS	Yes
GSM335537	GSE13294	colon cancer	MSS	Yes
GSM335538	GSE13294	colon cancer	MSS	Yes
GSM335539	GSE13294	colon cancer	MSS	Yes
GSM335540	GSE13294	colon cancer	MSS	Yes
GSM335547	GSE13294	colon cancer	MSS	Yes
GSM335548	GSE13294	colon cancer	MSS	Yes
GSM335549	GSE13294	colon cancer	MSS	Yes
GSM335550	GSE13294	colon cancer	MSS	Yes
GSM335552	GSE13294	colon cancer	MSS	Yes
GSM335553	GSE13294	colon cancer	MSS	Yes
GSM335554	GSE13294	colon cancer	MSS	Yes
GSM335556	GSE13294	colon cancer	MSS	Yes
GSM335557	GSE13294	colon cancer	MSS	Yes
GSM335558	GSE13294	colon cancer	MSS	Yes
GSM335561	GSE13294	colon cancer	MSS	Yes
GSM335564	GSE13294	colon cancer	MSS	Yes
GSM335567	GSE13294	colon cancer	MSS	Yes
GSM335568	GSE13294	colon cancer	MSS	Yes
GSM335569	GSE13294	colon cancer	MSS	Yes
GSM335570	GSE13294	colon cancer	MSS	Yes
GSM335571	GSE13294	colon cancer	MSS	Yes
GSM335572	GSE13294	colon cancer	MSS	Yes
GSM335575	GSE13294	colon cancer	MSS	Yes
GSM335579	GSE13294	colon cancer	MSS	Yes
GSM335580	GSE13294	colon cancer	MSS	Yes
GSM335581	GSE13294	colon cancer	MSS	Yes
GSM335582	GSE13294	colon cancer	MSS	Yes
GSM335583	GSE13294	colon cancer	MSS	Yes
GSM335584	GSE13294	colon cancer	MSS	Yes
GSM335586	GSE13294	colon cancer	MSS	Yes
GSM335587	GSE13294	colon cancer	MSS	Yes
GSM335588	GSE13294	colon cancer	MSS	Yes
GSM335589	GSE13294	colon cancer	MSS	Yes
GSM335590	GSE13294	colon cancer	MSS	Yes
GSM335591	GSE13294	colon cancer	MSS	Yes
GSM335592	GSE13294	colon cancer	MSS	Yes
GSM335593	GSE13294	colon cancer	MSS	Yes
GSM335594	GSE13294	colon cancer	MSS	Yes
GSM335596	GSE13294	colon cancer	MSS	Yes
GSM335598	GSE13294	colon cancer	MSS	Yes
GSM335599	GSE13294	colon cancer	MSS	Yes
GSM335600	GSE13294	colon cancer	MSS	Yes
GSM335601	GSE13294	colon cancer	MSS	Yes
GSM335602	GSE13294	colon cancer	MSS	Yes
GSM335603	GSE13294	colon cancer	MSS	Yes
GSM335604	GSE13294	colon cancer	MSS	Yes
GSM335605	GSE13294	colon cancer	MSS	Yes
GSM335606	GSE13294	colon cancer	MSS	Yes
GSM335607	GSE13294	colon cancer	MSS	Yes
GSM335608	GSE13294	colon cancer	MSS	Yes
GSM335609	GSE13294	colon cancer	MSS	Yes
GSM335610	GSE13294	colon cancer	MSS	Yes
GSM335611	GSE13294	colon cancer	MSS	Yes
GSM335612	GSE13294	colon cancer	MSS	Yes
GSM335613	GSE13294	colon cancer	MSS	Yes
GSM335615	GSE13294	colon cancer	MSS	Yes
GSM335616	GSE13294	colon cancer	MSS	Yes
GSM335617	GSE13294	colon cancer	MSS	Yes
GSM452149	GSE18088	colon cancer	MSS	Yes
GSM452150	GSE18088	colon cancer	MSS	Yes
GSM452151	GSE18088	colon cancer	MSS	Yes
GSM452152	GSE18088	colon cancer	MSS	Yes
GSM452154	GSE18088	colon cancer	MSS	Yes
GSM452155	GSE18088	colon cancer	MSS	Yes
GSM452156	GSE18088	colon cancer	MSS	Yes
GSM452158	GSE18088	colon cancer	MSS	Yes
GSM452160	GSE18088	colon cancer	MSS	Yes
GSM452161	GSE18088	colon cancer	MSS	Yes
GSM452162	GSE18088	colon cancer	MSS	Yes
GSM452164	GSE18088	colon cancer	MSS	Yes
GSM452165	GSE18088	colon cancer	MSS	Yes
GSM452166	GSE18088	colon cancer	MSS	Yes
GSM452167	GSE18088	colon cancer	MSS	Yes
GSM452170	GSE18088	colon cancer	MSS	Yes
GSM452171	GSE18088	colon cancer	MSS	Yes
GSM452172	GSE18088	colon cancer	MSS	Yes
GSM452176	GSE18088	colon cancer	MSS	Yes
GSM452177	GSE18088	colon cancer	MSS	Yes
GSM452178	GSE18088	colon cancer	MSS	Yes
GSM452181	GSE18088	colon cancer	MSS	Yes
GSM452185	GSE18088	colon cancer	MSS	Yes
GSM452186	GSE18088	colon cancer	MSS	Yes
GSM452187	GSE18088	colon cancer	MSS	Yes
GSM452190	GSE18088	colon cancer	MSS	Yes
GSM452191	GSE18088	colon cancer	MSS	Yes
GSM452192	GSE18088	colon cancer	MSS	Yes
GSM452193	GSE18088	colon cancer	MSS	Yes
GSM452194	GSE18088	colon cancer	MSS	Yes
GSM452195	GSE18088	colon cancer	MSS	Yes
GSM452196	GSE18088	colon cancer	MSS	Yes
GSM452198	GSE18088	colon cancer	MSS	Yes
GSM452199	GSE18088	colon cancer	MSS	Yes
GSM656542	GSE26682	colon cancer	MSS	Yes
GSM656543	GSE26682	colon cancer	MSS	Yes
GSM656546	GSE26682	colon cancer	MSS	Yes
GSM656548	GSE26682	colon cancer	MSS	Yes
GSM656550	GSE26682	colon cancer	MSS	Yes
GSM656552	GSE26682	colon cancer	MSS	Yes
GSM656553	GSE26682	colon cancer	MSS	Yes
GSM656555	GSE26682	colon cancer	MSS	Yes
GSM656556	GSE26682	colon cancer	MSS	Yes
GSM656557	GSE26682	colon cancer	MSS	Yes
GSM656558	GSE26682	colon cancer	MSS	Yes
GSM656560	GSE26682	colon cancer	MSS	Yes
GSM656561	GSE26682	colon cancer	MSS	Yes
GSM656567	GSE26682	colon cancer	MSS	Yes
GSM656568	GSE26682	colon cancer	MSS	Yes
GSM656569	GSE26682	colon cancer	MSS	Yes
GSM656570	GSE26682	colon cancer	MSS	Yes
GSM656574	GSE26682	colon cancer	MSS	Yes
GSM656580	GSE26682	colon cancer	MSS	Yes
GSM656582	GSE26682	colon cancer	MSS	Yes
GSM656584	GSE26682	colon cancer	MSS	Yes
GSM656585	GSE26682	colon cancer	MSS	Yes
GSM656586	GSE26682	colon cancer	MSS	Yes
GSM656587	GSE26682	colon cancer	MSS	Yes
GSM656592	GSE26682	colon cancer	MSS	Yes
GSM656596	GSE26682	colon cancer	MSS	Yes
GSM656598	GSE26682	colon cancer	MSS	Yes
GSM656601	GSE26682	colon cancer	MSS	Yes
GSM656613	GSE26682	colon cancer	MSS	Yes
GSM656617	GSE26682	colon cancer	MSS	Yes
GSM656618	GSE26682	colon cancer	MSS	Yes
GSM656625	GSE26682	colon cancer	MSS	Yes
GSM656634	GSE26682	colon cancer	MSS	Yes
GSM656635	GSE26682	colon cancer	MSS	Yes
GSM656636	GSE26682	colon cancer	MSS	Yes
GSM656639	GSE26682	colon cancer	MSS	Yes
GSM656640	GSE26682	colon cancer	MSS	Yes
GSM656642	GSE26682	colon cancer	MSS	Yes
GSM656644	GSE26682	colon cancer	MSS	Yes
GSM656657	GSE26682	colon cancer	MSS	Yes
GSM656662	GSE26682	colon cancer	MSS	Yes
GSM656663	GSE26682	colon cancer	MSS	Yes
GSM656672	GSE26682	colon cancer	MSS	Yes
GSM656675	GSE26682	colon cancer	MSS	Yes
GSM656676	GSE26682	colon cancer	MSS	Yes
GSM656678	GSE26682	colon cancer	MSS	Yes
GSM656683	GSE26682	colon cancer	MSS	Yes
GSM656687	GSE26682	colon cancer	MSS	Yes
GSM656691	GSE26682	colon cancer	MSS	Yes
GSM656692	GSE26682	colon cancer	MSS	Yes
GSM656693	GSE26682	colon cancer	MSS	Yes
GSM656695	GSE26682	colon cancer	MSS	Yes
GSM656698	GSE26682	colon cancer	MSS	Yes
GSM656699	GSE26682	colon cancer	MSS	Yes
GSM656700	GSE26682	colon cancer	MSS	Yes
GSM656701	GSE26682	colon cancer	MSS	Yes
GSM656702	GSE26682	colon cancer	MSS	Yes
GSM656703	GSE26682	colon cancer	MSS	Yes
GSM656704	GSE26682	colon cancer	MSS	Yes
GSM656705	GSE26682	colon cancer	MSS	Yes
GSM656707	GSE26682	colon cancer	MSS	Yes
GSM656710	GSE26682	colon cancer	MSS	Yes
GSM656711	GSE26682	colon cancer	MSS	Yes
GSM656714	GSE26682	colon cancer	MSS	Yes
GSM656715	GSE26682	colon cancer	MSS	Yes
GSM656720	GSE26682	colon cancer	MSS	Yes
GSM656721	GSE26682	colon cancer	MSS	Yes
GSM656726	GSE26682	colon cancer	MSS	Yes
GSM656732	GSE26682	colon cancer	MSS	Yes
GSM656735	GSE26682	colon cancer	MSS	Yes
GSM656737	GSE26682	colon cancer	MSS	Yes
GSM656739	GSE26682	colon cancer	MSS	Yes
GSM656742	GSE26682	colon cancer	MSS	Yes
GSM656749	GSE26682	colon cancer	MSS	Yes
GSM656768	GSE26682	colon cancer	MSS	Yes
GSM656769	GSE26682	colon cancer	MSS	Yes
GSM656770	GSE26682	colon cancer	MSS	Yes
GSM656772	GSE26682	colon cancer	MSS	Yes
GSM656775	GSE26682	colon cancer	MSS	Yes
GSM656776	GSE26682	colon cancer	MSS	Yes
GSM656777	GSE26682	colon cancer	MSS	Yes
GSM656783	GSE26682	colon cancer	MSS	Yes
GSM656785	GSE26682	colon cancer	MSS	Yes
GSM656787	GSE26682	colon cancer	MSS	Yes
GSM656794	GSE26682	colon cancer	MSS	Yes
GSM656800	GSE26682	colon cancer	MSS	Yes
GSM656803	GSE26682	colon cancer	MSS	Yes
GSM656804	GSE26682	colon cancer	MSS	Yes
GSM656806	GSE26682	colon cancer	MSS	Yes
GSM656809	GSE26682	colon cancer	MSS	Yes
GSM656811	GSE26682	colon cancer	MSS	Yes
GSM656816	GSE26682	colon cancer	MSS	Yes
GSM656819	GSE26682	colon cancer	MSS	Yes
GSM656822	GSE26682	colon cancer	MSS	Yes
GSM656824	GSE26682	colon cancer	MSS	Yes
GSM656825	GSE26682	colon cancer	MSS	Yes
GSM656830	GSE26682	colon cancer	MSS	Yes
GSM656831	GSE26682	colon cancer	MSS	Yes
GSM656832	GSE26682	colon cancer	MSS	Yes
GSM656833	GSE26682	colon cancer	MSS	Yes
GSM656834	GSE26682	colon cancer	MSS	Yes
GSM656836	GSE26682	colon cancer	MSS	Yes
GSM656840	GSE26682	colon cancer	MSS	Yes
GSM656841	GSE26682	colon cancer	MSS	Yes
GSM656843	GSE26682	colon cancer	MSS	Yes
GSM656845	GSE26682	colon cancer	MSS	Yes
GSM656846	GSE26682	colon cancer	MSS	Yes
GSM656847	GSE26682	colon cancer	MSS	Yes
GSM656853	GSE26682	colon cancer	MSS	Yes
GSM656857	GSE26682	colon cancer	MSS	Yes
GSM656858	GSE26682	colon cancer	MSS	Yes
GSM656859	GSE26682	colon cancer	MSS	Yes
GSM656860	GSE26682	colon cancer	MSS	Yes
GSM656861	GSE26682	colon cancer	MSS	Yes
GSM656863	GSE26682	colon cancer	MSS	Yes
GSM656867	GSE26682	colon cancer	MSS	Yes
GSM656868	GSE26682	colon cancer	MSS	Yes
GSM656869	GSE26682	colon cancer	MSS	Yes
GSM656870	GSE26682	colon cancer	MSS	Yes
GSM877126	GSE35896	colon cancer	MSS	Yes
GSM877128	GSE35896	colon cancer	MSS	Yes
GSM877129	GSE35896	colon cancer	MSS	Yes
GSM877130	GSE35896	colon cancer	MSS	Yes
GSM877131	GSE35896	colon cancer	MSS	Yes
GSM877132	GSE35896	colon cancer	MSS	Yes
GSM877133	GSE35896	colon cancer	MSS	Yes
GSM877134	GSE35896	colon cancer	MSS	Yes
GSM877135	GSE35896	colon cancer	MSS	Yes
GSM877136	GSE35896	colon cancer	MSS	Yes
GSM877137	GSE35896	colon cancer	MSS	Yes
GSM877139	GSE35896	colon cancer	MSS	Yes
GSM877141	GSE35896	colon cancer	MSS	Yes
GSM877142	GSE35896	colon cancer	MSS	Yes
GSM877143	GSE35896	colon cancer	MSS	Yes
GSM877144	GSE35896	colon cancer	MSS	Yes
GSM877145	GSE35896	colon cancer	MSS	Yes
GSM877146	GSE35896	colon cancer	MSS	Yes
GSM877147	GSE35896	colon cancer	MSS	Yes
GSM877148	GSE35896	colon cancer	MSS	Yes
GSM877149	GSE35896	colon cancer	MSS	Yes
GSM877151	GSE35896	colon cancer	MSS	Yes
GSM877152	GSE35896	colon cancer	MSS	Yes
GSM877153	GSE35896	colon cancer	MSS	Yes
GSM877154	GSE35896	colon cancer	MSS	Yes
GSM877155	GSE35896	colon cancer	MSS	Yes
GSM877157	GSE35896	colon cancer	MSS	Yes
GSM877158	GSE35896	colon cancer	MSS	Yes
GSM877159	GSE35896	colon cancer	MSS	Yes
GSM877160	GSE35896	colon cancer	MSS	Yes
GSM877161	GSE35896	colon cancer	MSS	Yes
GSM877163	GSE35896	colon cancer	MSS	Yes
GSM877164	GSE35896	colon cancer	MSS	Yes
GSM877165	GSE35896	colon cancer	MSS	Yes
GSM877166	GSE35896	colon cancer	MSS	Yes
GSM877167	GSE35896	colon cancer	MSS	Yes
GSM877168	GSE35896	colon cancer	MSS	Yes
GSM877169	GSE35896	colon cancer	MSS	Yes
GSM877170	GSE35896	colon cancer	MSS	Yes
GSM877171	GSE35896	colon cancer	MSS	Yes
GSM877173	GSE35896	colon cancer	MSS	Yes
GSM877174	GSE35896	colon cancer	MSS	Yes
GSM877175	GSE35896	colon cancer	MSS	Yes
GSM877176	GSE35896	colon cancer	MSS	Yes
GSM877177	GSE35896	colon cancer	MSS	Yes
GSM877178	GSE35896	colon cancer	MSS	Yes
GSM877179	GSE35896	colon cancer	MSS	Yes
GSM877180	GSE35896	colon cancer	MSS	Yes
GSM877181	GSE35896	colon cancer	MSS	Yes
GSM877182	GSE35896	colon cancer	MSS	Yes
GSM877183	GSE35896	colon cancer	MSS	Yes
GSM877184	GSE35896	colon cancer	MSS	Yes
GSM877185	GSE35896	colon cancer	MSS	Yes
GSM877186	GSE35896	colon cancer	MSS	Yes
GSM877187	GSE35896	colon cancer	MSS	Yes
GSM877188	GSE35896	colon cancer	MSS	Yes
GSM671377	GSE27157	colon cancer	MSS	No
GSM671378	GSE27157	colon cancer	MSS	No
GSM671379	GSE27157	colon cancer	MSS	No
GSM671380	GSE27157	colon cancer	MSS	No
GSM671381	GSE27157	colon cancer	MSS	No
GSM671382	GSE27157	colon cancer	MSS	No
GSM671383	GSE27157	colon cancer	MSS	No
GSM671384	GSE27157	colon cancer	MSS	No
GSM671385	GSE27157	colon cancer	MSS	No
GSM671386	GSE27157	colon cancer	MSS	No
GSM1012177	GSE22619	normal		No
GSM1012179	GSE22619	normal		No
GSM1017916	GSE41469	normal		No
GSM1017917	GSE41469	normal		No
GSM1017918	GSE41469	normal		No
GSM1017919	GSE41469	normal		No
GSM102429	GSE2109	colon cancer		No
GSM102431	GSE2109	colon cancer		No
GSM102436	GSE2109	colon cancer		No
GSM102442	GSE2109	colon cancer		No
GSM102453	GSE2109	colon cancer		No
GSM102460	GSE2109	colon cancer		No
GSM102462	GSE2109	colon cancer		No
GSM102472	GSE2109	colon cancer		No
GSM102479	GSE2109	colon cancer		No
GSM102485	GSE2109	colon cancer		No
GSM102486	GSE2109	colon cancer		No
GSM102493	GSE2109	colon cancer		No
GSM102497	GSE2109	colon cancer		No
GSM102501	GSE2109	colon cancer		No
GSM102513	GSE2109	colon cancer		No
GSM102516	GSE2109	colon cancer		No
GSM102517	GSE2109	colon cancer		No
GSM102518	GSE2109	colon cancer		No
GSM102519	GSE2109	colon cancer		No
GSM102521	GSE2109	colon cancer		No
GSM102524	GSE2109	colon cancer		No
GSM102533	GSE2109	colon cancer		No
GSM102535	GSE2109	colon cancer		No
GSM102539	GSE2109	colon cancer		No
GSM102540	GSE2109	colon cancer		No
GSM102547	GSE2109	colon cancer		No
GSM102549	GSE2109	colon cancer		No
GSM102550	GSE2109	colon cancer		No
GSM102551	GSE2109	colon cancer		No
GSM102559	GSE2109	colon cancer		No
GSM102561	GSE2109	colon cancer		No
GSM102568	GSE2109	colon cancer		No
GSM102572	GSE2109	colon cancer		No
GSM102574	GSE2109	colon cancer		No
GSM102577	GSE2109	colon cancer		No
GSM102579	GSE2109	colon cancer		No
GSM102581	GSE2109	colon cancer		No
GSM1100477	GSE33113	normal		No
GSM1100478	GSE33113	normal		No
GSM1100479	GSE33113	normal		No
GSM1100480	GSE33113	normal		No
GSM1100481	GSE33113	normal		No
GSM1100482	GSE33113	normal		No
GSM117577	GSE2109	colon cancer		No
GSM117635	GSE2109	colon cancer		No
GSM117642	GSE2109	colon cancer		No
GSM117649	GSE2109	colon cancer		No
GSM117652	GSE2109	colon cancer		No
GSM117656	GSE2109	colon cancer		No
GSM117662	GSE2109	colon cancer		No
GSM117664	GSE2109	colon cancer		No
GSM117672	GSE2109	colon cancer		No
GSM117673	GSE2109	colon cancer		No
GSM117676	GSE2109	colon cancer		No
GSM117678	GSE2109	colon cancer		No
GSM117681	GSE2109	colon cancer		No
GSM117683	GSE2109	colon cancer		No
GSM117684	GSE2109	colon cancer		No
GSM117699	GSE2109	colon cancer		No
GSM117702	GSE2109	colon cancer		No
GSM117707	GSE2109	colon cancer		No
GSM117709	GSE2109	colon cancer		No
GSM117710	GSE2109	colon cancer		No
GSM117720	GSE2109	colon cancer		No
GSM117728	GSE2109	colon cancer		No
GSM117734	GSE2109	colon cancer		No
GSM117738	GSE2109	colon cancer		No
GSM117742	GSE2109	colon cancer		No
GSM117746	GSE2109	colon cancer		No
GSM117747	GSE2109	colon cancer		No
GSM117752	GSE2109	colon cancer		No
GSM117760	GSE2109	colon cancer		No
GSM117775	GSE2109	colon cancer		No
GSM131864	GSE5350	normal		No
GSM131865	GSE5350	normal		No
GSM131866	GSE5350	normal		No
GSM131867	GSE5350	normal		No
GSM131868	GSE5350	normal		No
GSM131869	GSE5350	colon cancer		No
GSM131870	GSE5350	colon cancer		No
GSM131871	GSE5350	colon cancer		No
GSM131872	GSE5350	colon cancer		No
GSM131873	GSE5350	colon cancer		No
GSM131874	GSE5350	normal		No
GSM131875	GSE5350	normal		No
GSM131876	GSE5350	normal		No
GSM131877	GSE5350	normal		No
GSM131878	GSE5350	normal		No
GSM131879	GSE5350	colon cancer		No
GSM131880	GSE5350	colon cancer		No
GSM131881	GSE5350	colon cancer		No
GSM131882	GSE5350	colon cancer		No
GSM131883	GSE5350	colon cancer		No
GSM137922	GSE2109	colon cancer		No
GSM137926	GSE2109	colon cancer		No
GSM137929	GSE2109	colon cancer		No
GSM137942	GSE2109	colon cancer		No
GSM137947	GSE2109	colon cancer		No
GSM137964	GSE2109	colon cancer		No
GSM137967	GSE2109	colon cancer		No
GSM137972	GSE2109	colon cancer		No
GSM137981	GSE2109	colon cancer		No
GSM137985	GSE2109	colon cancer		No
GSM137993	GSE2109	colon cancer		No
GSM137998	GSE2109	colon cancer		No
GSM137999	GSE2109	colon cancer		No
GSM138005	GSE2109	colon cancer		No
GSM138007	GSE2109	colon cancer		No
GSM138015	GSE2109	colon cancer		No
GSM138018	GSE2109	colon cancer		No
GSM138021	GSE2109	colon cancer		No
GSM138022	GSE2109	colon cancer		No
GSM138032	GSE2109	colon cancer		No
GSM138036	GSE2109	colon cancer		No
GSM138037	GSE2109	colon cancer		No
GSM138039	GSE2109	colon cancer		No
GSM138042	GSE2109	colon cancer		No
GSM138044	GSE2109	colon cancer		No
GSM138048	GSE2109	colon cancer		No
GSM138050	GSE2109	colon cancer		No
GSM138052	GSE2109	colon cancer		No
GSM152572	GSE2109	colon cancer		No
GSM152573	GSE2109	colon cancer		No
GSM152579	GSE2109	colon cancer		No
GSM152582	GSE2109	colon cancer		No
GSM152591	GSE2109	colon cancer		No
GSM152602	GSE2109	colon cancer		No
GSM152610	GSE2109	colon cancer		No
GSM152613	GSE2109	colon cancer		No
GSM152614	GSE2109	colon cancer		No
GSM152629	GSE2109	colon cancer		No
GSM152630	GSE2109	colon cancer		No
GSM152632	GSE2109	colon cancer		No
GSM152638	GSE2109	colon cancer		No
GSM152658	GSE2109	colon cancer		No
GSM152664	GSE2109	colon cancer		No
GSM152666	GSE2109	colon cancer		No
GSM152675	GSE2109	colon cancer		No
GSM152684	GSE2109	colon cancer		No
GSM152692	GSE2109	colon cancer		No
GSM152695	GSE2109	colon cancer		No
GSM152703	GSE2109	colon cancer		No
GSM152710	GSE2109	colon cancer		No
GSM152712	GSE2109	colon cancer		No
GSM152714	GSE2109	colon cancer		No
GSM152720	GSE2109	colon cancer		No
GSM152725	GSE2109	colon cancer		No
GSM152730	GSE2109	colon cancer		No
GSM152750	GSE2109	colon cancer		No
GSM152762	GSE2109	colon cancer		No
GSM152780	GSE2109	colon cancer		No
GSM152790	GSE2109	colon cancer		No
GSM152799	GSE2109	colon cancer		No
GSM175905	GSE7307	normal		No
GSM179778	GSE2109	colon cancer		No
GSM179782	GSE2109	colon cancer		No
GSM179793	GSE2109	colon cancer		No
GSM179795	GSE2109	colon cancer		No
GSM179803	GSE2109	colon cancer		No
GSM179804	GSE2109	colon cancer		No
GSM179805	GSE2109	colon cancer		No
GSM179816	GSE2109	colon cancer		No
GSM179820	GSE2109	colon cancer		No
GSM179831	GSE2109	colon cancer		No
GSM179833	GSE2109	colon cancer		No
GSM179838	GSE2109	colon cancer		No
GSM179839	GSE2109	colon cancer		No
GSM179844	GSE2109	colon cancer		No
GSM179845	GSE2109	colon cancer		No
GSM179856	GSE2109	colon cancer		No
GSM179858	GSE2109	colon cancer		No
GSM179859	GSE2109	colon cancer		No
GSM179860	GSE2109	colon cancer		No
GSM179867	GSE2109	colon cancer		No
GSM179868	GSE2109	colon cancer		No
GSM179880	GSE2109	colon cancer		No
GSM179882	GSE2109	colon cancer		No
GSM179887	GSE2109	colon cancer		No
GSM179888	GSE2109	colon cancer		No
GSM179889	GSE2109	colon cancer		No
GSM179894	GSE2109	colon cancer		No
GSM179897	GSE2109	colon cancer		No
GSM179899	GSE2109	colon cancer		No
GSM179908	GSE2109	colon cancer		No
GSM179913	GSE2109	colon cancer		No
GSM179920	GSE2109	colon cancer		No
GSM179922	GSE2109	colon cancer		No
GSM179924	GSE2109	colon cancer		No
GSM179925	GSE2109	colon cancer		No
GSM179928	GSE2109	colon cancer		No
GSM179930	GSE2109	colon cancer		No
GSM179937	GSE2109	colon cancer		No
GSM179948	GSE2109	colon cancer		No
GSM189751	GSE7821	normal		No
GSM189752	GSE7821	normal		No
GSM189753	GSE7821	normal		No
GSM189754	GSE7821	normal		No
GSM189755	GSE7821	normal		No
GSM189756	GSE7821	normal		No
GSM189757	GSE7821	normal		No
GSM189758	GSE7821	normal		No
GSM189759	GSE7821	normal		No
GSM189760	GSE7821	normal		No
GSM189761	GSE7821	normal		No
GSM189762	GSE7821	normal		No
GSM189763	GSE7821	normal		No
GSM189764	GSE7821	normal		No
GSM189765	GSE7821	normal		No
GSM189766	GSE7821	normal		No
GSM189767	GSE7821	normal		No
GSM189768	GSE7821	normal		No
GSM189769	GSE7821	normal		No
GSM189770	GSE7821	normal		No
GSM189771	GSE7821	normal		No
GSM189772	GSE7821	normal		No
GSM189773	GSE7821	normal		No
GSM189774	GSE7821	normal		No
GSM189775	GSE7821	normal		No
GSM189776	GSE7821	normal		No
GSM189777	GSE7821	normal		No
GSM189778	GSE7821	normal		No
GSM189779	GSE7821	normal		No
GSM189780	GSE7821	normal		No
GSM189781	GSE7821	normal		No
GSM189782	GSE7821	normal		No
GSM189783	GSE7821	normal		No
GSM189784	GSE7821	normal		No
GSM189785	GSE7821	normal		No
GSM189786	GSE7821	normal		No
GSM189787	GSE7821	normal		No
GSM189788	GSE7821	normal		No
GSM189789	GSE7821	normal		No
GSM189790	GSE7821	normal		No
GSM203625	GSE2109	colon cancer		No
GSM203627	GSE2109	colon cancer		No
GSM203640	GSE2109	colon cancer		No
GSM203642	GSE2109	colon cancer		No
GSM203645	GSE2109	colon cancer		No
GSM203647	GSE2109	colon cancer		No
GSM203653	GSE2109	colon cancer		No
GSM203657	GSE2109	colon cancer		No
GSM203667	GSE2109	colon cancer		No
GSM203670	GSE2109	colon cancer		No
GSM203673	GSE2109	colon cancer		No
GSM203674	GSE2109	colon cancer		No
GSM203684	GSE2109	colon cancer		No
GSM203687	GSE2109	colon cancer		No
GSM203688	GSE2109	colon cancer		No
GSM203691	GSE2109	colon cancer		No
GSM203700	GSE2109	colon cancer		No
GSM203702	GSE2109	colon cancer		No
GSM203705	GSE2109	colon cancer		No
GSM203723	GSE2109	colon cancer		No
GSM203724	GSE2109	colon cancer		No
GSM203728	GSE2109	colon cancer		No
GSM203731	GSE2109	colon cancer		No
GSM203733	GSE2109	colon cancer		No
GSM203743	GSE2109	colon cancer		No
GSM203745	GSE2109	colon cancer		No
GSM203755	GSE2109	colon cancer		No
GSM203763	GSE2109	colon cancer		No
GSM203780	GSE2109	colon cancer		No
GSM203782	GSE2109	colon cancer		No
GSM203788	GSE2109	colon cancer		No
GSM203800	GSE2109	colon cancer		No
GSM215051	GSE8671	normal		No
GSM215052	GSE8671	normal		No
GSM215053	GSE8671	normal		No
GSM215054	GSE8671	normal		No
GSM215055	GSE8671	normal		No
GSM215056	GSE8671	normal		No
GSM215057	GSE8671	normal		No
GSM215058	GSE8671	normal		No
GSM215059	GSE8671	normal		No
GSM215060	GSE8671	normal		No
GSM215061	GSE8671	normal		No
GSM215062	GSE8671	normal		No
GSM215063	GSE8671	normal		No
GSM215064	GSE8671	normal		No
GSM215065	GSE8671	normal		No
GSM215066	GSE8671	normal		No
GSM215067	GSE8671	normal		No
GSM215068	GSE8671	normal		No
GSM215069	GSE8671	normal		No
GSM215070	GSE8671	normal		No
GSM215071	GSE8671	normal		No
GSM215072	GSE8671	normal		No
GSM215073	GSE8671	normal		No
GSM215074	GSE8671	normal		No
GSM215075	GSE8671	normal		No
GSM215076	GSE8671	normal		No
GSM215077	GSE8671	normal		No
GSM215078	GSE8671	normal		No
GSM215079	GSE8671	normal		No
GSM215080	GSE8671	normal		No
GSM215081	GSE8671	normal		No
GSM215082	GSE8671	normal		No
GSM231868	GSE2109	colon cancer		No
GSM231875	GSE2109	colon cancer		No
GSM231879	GSE2109	colon cancer		No
GSM231904	GSE2109	colon cancer		No
GSM231905	GSE2109	colon cancer		No
GSM231908	GSE2109	colon cancer		No
GSM231915	GSE2109	colon cancer		No
GSM231921	GSE2109	colon cancer		No
GSM231928	GSE2109	colon cancer		No
GSM231934	GSE2109	colon cancer		No
GSM231936	GSE2109	colon cancer		No
GSM231939	GSE2109	colon cancer		No
GSM231953	GSE2109	colon cancer		No
GSM231955	GSE2109	colon cancer		No
GSM231956	GSE2109	colon cancer		No
GSM231958	GSE2109	colon cancer		No
GSM231959	GSE2109	colon cancer		No
GSM231961	GSE2109	colon cancer		No
GSM231964	GSE2109	colon cancer		No
GSM231971	GSE2109	colon cancer		No
GSM231987	GSE2109	colon cancer		No
GSM231988	GSE2109	colon cancer		No
GSM234909	GSE9254	normal		No
GSM234910	GSE9254	normal		No
GSM234911	GSE9254	normal		No
GSM234912	GSE9254	normal		No
GSM234913	GSE9254	normal		No
GSM234914	GSE9254	normal		No
GSM234915	GSE9254	normal		No
GSM234916	GSE9254	normal		No
GSM234917	GSE9254	normal		No
GSM234918	GSE9254	normal		No
GSM234919	GSE9254	normal		No
GSM234920	GSE9254	normal		No
GSM234921	GSE9254	normal		No
GSM234922	GSE9254	normal		No
GSM234923	GSE9254	normal		No
GSM234924	GSE9254	normal		No
GSM234925	GSE9254	normal		No
GSM234926	GSE9254	normal		No
GSM234927	GSE9254	normal		No
GSM237914	GSE9348	colon cancer		No
GSM237915	GSE9348	colon cancer		No
GSM237916	GSE9348	colon cancer		No
GSM237917	GSE9348	colon cancer		No
GSM237918	GSE9348	colon cancer		No
GSM237919	GSE9348	colon cancer		No
GSM237920	GSE9348	colon cancer		No
GSM237921	GSE9348	colon cancer		No
GSM237922	GSE9348	colon cancer		No
GSM237923	GSE9348	colon cancer		No
GSM237924	GSE9348	colon cancer		No
GSM237925	GSE9348	colon cancer		No
GSM237926	GSE9348	colon cancer		No
GSM237927	GSE9348	colon cancer		No
GSM237928	GSE9348	colon cancer		No
GSM237929	GSE9348	colon cancer		No
GSM237930	GSE9348	colon cancer		No
GSM237931	GSE9348	colon cancer		No
GSM237932	GSE9348	colon cancer		No
GSM237933	GSE9348	colon cancer		No
GSM237934	GSE9348	colon cancer		No
GSM237935	GSE9348	colon cancer		No
GSM237936	GSE9348	colon cancer		No
GSM237937	GSE9348	colon cancer		No
GSM237938	GSE9348	colon cancer		No
GSM237939	GSE9348	colon cancer		No
GSM237940	GSE9348	colon cancer		No
GSM237941	GSE9348	colon cancer		No
GSM237942	GSE9348	colon cancer		No
GSM237943	GSE9348	colon cancer		No
GSM237944	GSE9348	colon cancer		No
GSM237945	GSE9348	colon cancer		No
GSM237946	GSE9348	colon cancer		No
GSM237947	GSE9348	colon cancer		No
GSM237948	GSE9348	colon cancer		No
GSM237949	GSE9348	colon cancer		No
GSM237950	GSE9348	colon cancer		No
GSM237951	GSE9348	colon cancer		No
GSM237952	GSE9348	colon cancer		No
GSM237953	GSE9348	colon cancer		No
GSM237954	GSE9348	colon cancer		No
GSM237955	GSE9348	colon cancer		No
GSM237956	GSE9348	colon cancer		No
GSM237957	GSE9348	colon cancer		No
GSM237958	GSE9348	colon cancer		No
GSM237959	GSE9348	colon cancer		No
GSM237960	GSE9348	colon cancer		No
GSM237961	GSE9348	colon cancer		No
GSM237962	GSE9348	colon cancer		No
GSM237963	GSE9348	colon cancer		No
GSM237964	GSE9348	colon cancer		No
GSM237965	GSE9348	colon cancer		No
GSM237966	GSE9348	colon cancer		No
GSM237967	GSE9348	colon cancer		No
GSM237968	GSE9348	colon cancer		No
GSM237969	GSE9348	colon cancer		No
GSM237970	GSE9348	colon cancer		No
GSM237971	GSE9348	colon cancer		No
GSM237972	GSE9348	colon cancer		No
GSM237973	GSE9348	colon cancer		No
GSM237974	GSE9348	colon cancer		No
GSM237975	GSE9348	colon cancer		No
GSM237976	GSE9348	colon cancer		No
GSM237977	GSE9348	colon cancer		No
GSM237978	GSE9348	colon cancer		No
GSM237979	GSE9348	colon cancer		No
GSM237980	GSE9348	colon cancer		No
GSM237981	GSE9348	colon cancer		No
GSM237982	GSE9348	colon cancer		No
GSM237983	GSE9348	colon cancer		No
GSM237984	GSE9348	normal		No
GSM237985	GSE9348	normal		No
GSM237986	GSE9348	normal		No
GSM237987	GSE9348	normal		No
GSM237988	GSE9348	normal		No
GSM237989	GSE9348	normal		No
GSM237990	GSE9348	normal		No
GSM237991	GSE9348	normal		No
GSM237992	GSE9348	normal		No
GSM237993	GSE9348	normal		No
GSM237994	GSE9348	normal		No
GSM237995	GSE9348	normal		No
GSM270808	GSE10714	normal		No
GSM270809	GSE10714	normal		No
GSM270810	GSE10714	normal		No
GSM272418	GSE10791	normal		No
GSM277680	GSE2109	colon cancer		No
GSM277686	GSE2109	colon cancer		No
GSM277689	GSE2109	colon cancer		No
GSM277690	GSE2109	colon cancer		No
GSM277699	GSE2109	colon cancer		No
GSM277708	GSE2109	colon cancer		No
GSM277711	GSE2109	colon cancer		No
GSM277728	GSE2109	colon cancer		No
GSM277731	GSE2109	colon cancer		No
GSM298776	GSE11831	normal		No
GSM298778	GSE11831	normal		No
GSM298782	GSE11831	normal		No
GSM298789	GSE11831	normal		No
GSM298798	GSE11831	normal		No
GSM298947	GSE11831	normal		No
GSM298948	GSE11831	normal		No
GSM298950	GSE11831	normal		No
GSM298951	GSE11831	normal		No
GSM298952	GSE11831	normal		No
GSM298953	GSE11831	normal		No
GSM298956	GSE11831	normal		No
GSM298958	GSE11831	normal		No
GSM298961	GSE11831	normal		No
GSM298962	GSE11831	normal		No
GSM298964	GSE11831	normal		No
GSM298967	GSE11831	normal		No
GSM301656	GSE2109	colon cancer		No
GSM301658	GSE2109	colon cancer		No
GSM301667	GSE2109	colon cancer		No
GSM301669	GSE2109	colon cancer		No
GSM301691	GSE2109	colon cancer		No
GSM301702	GSE2109	colon cancer		No
GSM301706	GSE2109	colon cancer		No
GSM301712	GSE2109	colon cancer		No
GSM325789	GSE2109	colon cancer		No
GSM325794	GSE2109	colon cancer		No
GSM325796	GSE2109	colon cancer		No
GSM325798	GSE2109	colon cancer		No
GSM325805	GSE2109	colon cancer		No
GSM325806	GSE2109	colon cancer		No
GSM325816	GSE2109	colon cancer		No
GSM325818	GSE2109	colon cancer		No
GSM325822	GSE2109	colon cancer		No
GSM325825	GSE2109	colon cancer		No
GSM325829	GSE2109	colon cancer		No
GSM325839	GSE2109	colon cancer		No
GSM325840	GSE2109	colon cancer		No
GSM325841	GSE2109	colon cancer		No
GSM325844	GSE2109	colon cancer		No
GSM339562	GSE13471	colon cancer		No
GSM339563	GSE13471	normal		No
GSM339564	GSE13471	normal		No
GSM339565	GSE13471	colon cancer		No
GSM339566	GSE13471	colon cancer		No
GSM339567	GSE13471	colon cancer		No
GSM339568	GSE13471	normal		No
GSM339569	GSE13471	normal		No
GSM353881	GSE2109	colon cancer		No
GSM353883	GSE2109	colon cancer		No
GSM353890	GSE2109	colon cancer		No
GSM353895	GSE2109	colon cancer		No
GSM353896	GSE2109	colon cancer		No
GSM353900	GSE2109	colon cancer		No
GSM353901	GSE2109	colon cancer		No
GSM353905	GSE2109	colon cancer		No
GSM353906	GSE2109	colon cancer		No
GSM353915	GSE2109	colon cancer		No
GSM353918	GSE2109	colon cancer		No
GSM353920	GSE2109	colon cancer		No
GSM353922	GSE2109	colon cancer		No
GSM353934	GSE2109	colon cancer		No
GSM353936	GSE2109	colon cancer		No
GSM353938	GSE2109	colon cancer		No
GSM353939	GSE2109	colon cancer		No
GSM353942	GSE2109	colon cancer		No
GSM358341	GSE14333	colon cancer		No
GSM358342	GSE14333	colon cancer		No
GSM358343	GSE14333	colon cancer		No
GSM358344	GSE14333	colon cancer		No
GSM358345	GSE14333	colon cancer		No
GSM358346	GSE14333	colon cancer		No
GSM358347	GSE14333	colon cancer		No
GSM358348	GSE14333	colon cancer		No
GSM358349	GSE14333	colon cancer		No
GSM358350	GSE14333	colon cancer		No
GSM358351	GSE14333	colon cancer		No
GSM358352	GSE14333	colon cancer		No
GSM358353	GSE14333	colon cancer		No
GSM358354	GSE14333	colon cancer		No
GSM358355	GSE14333	colon cancer		No
GSM358356	GSE14333	colon cancer		No
GSM358357	GSE14333	colon cancer		No
GSM358358	GSE14333	colon cancer		No
GSM358359	GSE14333	colon cancer		No
GSM358360	GSE14333	colon cancer		No
GSM358361	GSE14333	colon cancer		No
GSM358362	GSE14333	colon cancer		No
GSM358363	GSE14333	colon cancer		No
GSM358364	GSE14333	colon cancer		No
GSM358365	GSE14333	colon cancer		No
GSM358366	GSE14333	colon cancer		No
GSM358367	GSE14333	colon cancer		No
GSM358368	GSE14333	colon cancer		No
GSM358369	GSE14333	colon cancer		No
GSM358376	GSE14333	colon cancer		No
GSM358377	GSE14333	colon cancer		No
GSM358378	GSE14333	colon cancer		No
GSM358379	GSE14333	colon cancer		No
GSM358380	GSE14333	colon cancer		No
GSM358381	GSE14333	colon cancer		No
GSM358382	GSE14333	colon cancer		No
GSM358383	GSE14333	colon cancer		No
GSM358384	GSE14333	colon cancer		No
GSM358385	GSE14333	colon cancer		No
GSM358386	GSE14333	colon cancer		No
GSM358387	GSE14333	colon cancer		No
GSM358388	GSE14333	colon cancer		No
GSM358389	GSE14333	colon cancer		No
GSM358390	GSE14333	colon cancer		No
GSM358391	GSE14333	colon cancer		No
GSM358392	GSE14333	colon cancer		No
GSM358393	GSE14333	colon cancer		No
GSM358394	GSE14333	colon cancer		No
GSM358395	GSE14333	colon cancer		No
GSM358396	GSE14333	colon cancer		No
GSM358397	GSE14333	colon cancer		No
GSM358398	GSE14333	colon cancer		No
GSM358399	GSE14333	colon cancer		No
GSM358400	GSE14333	colon cancer		No
GSM358401	GSE14333	colon cancer		No
GSM358402	GSE14333	colon cancer		No
GSM358403	GSE14333	colon cancer		No
GSM358404	GSE14333	colon cancer		No
GSM358405	GSE14333	colon cancer		No
GSM358406	GSE14333	colon cancer		No
GSM358407	GSE14333	colon cancer		No
GSM358408	GSE14333	colon cancer		No
GSM358409	GSE14333	colon cancer		No
GSM358410	GSE14333	colon cancer		No
GSM358411	GSE14333	colon cancer		No
GSM358412	GSE14333	colon cancer		No
GSM358413	GSE14333	colon cancer		No
GSM358414	GSE14333	colon cancer		No
GSM358415	GSE14333	colon cancer		No
GSM358416	GSE14333	colon cancer		No
GSM358417	GSE14333	colon cancer		No
GSM358418	GSE14333	colon cancer		No
GSM358419	GSE14333	colon cancer		No
GSM358420	GSE14333	colon cancer		No
GSM358421	GSE14333	colon cancer		No
GSM358422	GSE14333	colon cancer		No
GSM358423	GSE14333	colon cancer		No
GSM358424	GSE14333	colon cancer		No
GSM358425	GSE14333	colon cancer		No
GSM358426	GSE14333	colon cancer		No
GSM358427	GSE14333	colon cancer		No
GSM358428	GSE14333	colon cancer		No
GSM358429	GSE14333	colon cancer		No
GSM358430	GSE14333	colon cancer		No
GSM358431	GSE14333	colon cancer		No
GSM358432	GSE14333	colon cancer		No
GSM358433	GSE14333	colon cancer		No
GSM358434	GSE14333	colon cancer		No
GSM358435	GSE14333	colon cancer		No
GSM358436	GSE14333	colon cancer		No
GSM358437	GSE14333	colon cancer		No
GSM358438	GSE14333	colon cancer		No
GSM358439	GSE14333	colon cancer		No
GSM358440	GSE14333	colon cancer		No
GSM358441	GSE14333	colon cancer		No
GSM358448	GSE14333	colon cancer		No
GSM358459	GSE14333	colon cancer		No
GSM358460	GSE14333	colon cancer		No
GSM358461	GSE14333	colon cancer		No
GSM358462	GSE14333	colon cancer		No
GSM358463	GSE14333	colon cancer		No
GSM358467	GSE14333	colon cancer		No
GSM358468	GSE14333	colon cancer		No
GSM358469	GSE14333	colon cancer		No
GSM358470	GSE14333	colon cancer		No
GSM358471	GSE14333	colon cancer		No
GSM358472	GSE14333	colon cancer		No
GSM358473	GSE14333	colon cancer		No
GSM358474	GSE14333	colon cancer		No
GSM358475	GSE14333	colon cancer		No
GSM358476	GSE14333	colon cancer		No
GSM358477	GSE14333	colon cancer		No
GSM358478	GSE14333	colon cancer		No
GSM358479	GSE14333	colon cancer		No
GSM358480	GSE14333	colon cancer		No
GSM358481	GSE14333	colon cancer		No
GSM358482	GSE14333	colon cancer		No
GSM358483	GSE14333	colon cancer		No
GSM358484	GSE14333	colon cancer		No
GSM358485	GSE14333	colon cancer		No
GSM358486	GSE14333	colon cancer		No
GSM358487	GSE14333	colon cancer		No
GSM358488	GSE14333	colon cancer		No
GSM358489	GSE14333	colon cancer		No
GSM358490	GSE14333	colon cancer		No
GSM358491	GSE14333	colon cancer		No
GSM358492	GSE14333	colon cancer		No
GSM358493	GSE14333	colon cancer		No
GSM358494	GSE14333	colon cancer		No
GSM358495	GSE14333	colon cancer		No
GSM358496	GSE14333	colon cancer		No
GSM358497	GSE14333	colon cancer		No
GSM358498	GSE14333	colon cancer		No
GSM358499	GSE14333	colon cancer		No
GSM358500	GSE14333	colon cancer		No
GSM358501	GSE14333	colon cancer		No
GSM358502	GSE14333	colon cancer		No
GSM358503	GSE14333	colon cancer		No
GSM358504	GSE14333	colon cancer		No
GSM358505	GSE14333	colon cancer		No
GSM358506	GSE14333	colon cancer		No
GSM358507	GSE14333	colon cancer		No
GSM358508	GSE14333	colon cancer		No
GSM358509	GSE14333	colon cancer		No
GSM358510	GSE14333	colon cancer		No
GSM358511	GSE14333	colon cancer		No
GSM358512	GSE14333	colon cancer		No
GSM358513	GSE14333	colon cancer		No
GSM358514	GSE14333	colon cancer		No
GSM358515	GSE14333	colon cancer		No
GSM358516	GSE14333	colon cancer		No
GSM358517	GSE14333	colon cancer		No
GSM358518	GSE14333	colon cancer		No
GSM358519	GSE14333	colon cancer		No
GSM358520	GSE14333	colon cancer		No
GSM358521	GSE14333	colon cancer		No
GSM358522	GSE14333	colon cancer		No
GSM358523	GSE14333	colon cancer		No
GSM358524	GSE14333	colon cancer		No
GSM358525	GSE14333	colon cancer		No
GSM358526	GSE14333	colon cancer		No
GSM358527	GSE14333	colon cancer		No
GSM358528	GSE14333	colon cancer		No
GSM358529	GSE14333	colon cancer		No
GSM358530	GSE14333	colon cancer		No
GSM358531	GSE14333	colon cancer		No
GSM358532	GSE14333	colon cancer		No
GSM358533	GSE14333	colon cancer		No
GSM358534	GSE14333	colon cancer		No
GSM358535	GSE14333	colon cancer		No
GSM358536	GSE14333	colon cancer		No
GSM358537	GSE14333	colon cancer		No
GSM358538	GSE14333	colon cancer		No
GSM358539	GSE14333	colon cancer		No
GSM358565	GSE14333	colon cancer		No
GSM358566	GSE14333	colon cancer		No
GSM358567	GSE14333	colon cancer		No
GSM358568	GSE14333	colon cancer		No
GSM358569	GSE14333	colon cancer		No
GSM358570	GSE14333	colon cancer		No
GSM358571	GSE14333	colon cancer		No
GSM358572	GSE14333	colon cancer		No
GSM358573	GSE14333	colon cancer		No
GSM358574	GSE14333	colon cancer		No
GSM358575	GSE14333	colon cancer		No
GSM358576	GSE14333	colon cancer		No
GSM358577	GSE14333	colon cancer		No
GSM358578	GSE14333	colon cancer		No
GSM358579	GSE14333	colon cancer		No
GSM358580	GSE14333	colon cancer		No
GSM358581	GSE14333	colon cancer		No
GSM358582	GSE14333	colon cancer		No
GSM358583	GSE14333	colon cancer		No
GSM358584	GSE14333	colon cancer		No
GSM358585	GSE14333	colon cancer		No
GSM358586	GSE14333	colon cancer		No
GSM358587	GSE14333	colon cancer		No
GSM358588	GSE14333	colon cancer		No
GSM358589	GSE14333	colon cancer		No
GSM358590	GSE14333	colon cancer		No
GSM358591	GSE14333	colon cancer		No
GSM358592	GSE14333	colon cancer		No
GSM358593	GSE14333	colon cancer		No
GSM358594	GSE14333	colon cancer		No
GSM358595	GSE14333	colon cancer		No
GSM358596	GSE14333	colon cancer		No
GSM358597	GSE14333	colon cancer		No
GSM358598	GSE14333	colon cancer		No
GSM358599	GSE14333	colon cancer		No
GSM358600	GSE14333	colon cancer		No
GSM358601	GSE14333	colon cancer		No
GSM358602	GSE14333	colon cancer		No
GSM358603	GSE14333	colon cancer		No
GSM358604	GSE14333	colon cancer		No
GSM358605	GSE14333	colon cancer		No
GSM358606	GSE14333	colon cancer		No
GSM358607	GSE14333	colon cancer		No
GSM358608	GSE14333	colon cancer		No
GSM358609	GSE14333	colon cancer		No
GSM358610	GSE14333	colon cancer		No
GSM358611	GSE14333	colon cancer		No
GSM358625	GSE14333	colon cancer		No
GSM358626	GSE14333	colon cancer		No
GSM358628	GSE14333	colon cancer		No
GSM358629	GSE14333	colon cancer		No
GSM358630	GSE14333	colon cancer		No
GSM363586	GSE14526	normal		No
GSM364627	GSE14580	normal		No
GSM364628	GSE14580	normal		No
GSM364629	GSE14580	normal		No
GSM364630	GSE14580	normal		No
GSM364631	GSE14580	normal		No
GSM364632	GSE14580	normal		No
GSM38055	GSE2109	colon cancer		No
GSM38061	GSE2109	colon cancer		No
GSM38074	GSE2109	colon cancer		No
GSM38075	GSE2109	colon cancer		No
GSM38077	GSE2109	colon cancer		No
GSM38089	GSE2109	colon cancer		No
GSM38096	GSE2109	colon cancer		No
GSM38098	GSE2109	colon cancer		No
GSM38105	GSE2109	colon cancer		No
GSM38107	GSE2109	colon cancer		No
GSM400180	GSE15960	colon cancer		No
GSM400181	GSE15960	colon cancer		No
GSM400182	GSE15960	colon cancer		No
GSM400183	GSE15960	colon cancer		No
GSM400184	GSE15960	colon cancer		No
GSM400185	GSE15960	colon cancer		No
GSM400186	GSE15960	normal		No
GSM400187	GSE15960	normal		No
GSM400188	GSE15960	normal		No
GSM400189	GSE15960	normal		No
GSM400190	GSE15960	normal		No
GSM400191	GSE15960	normal		No
GSM437111	GSE17536	colon cancer		No
GSM437123	GSE17536	colon cancer		No
GSM437127	GSE17536	colon cancer		No
GSM437153	GSE17536	colon cancer		No
GSM437165	GSE17536	colon cancer		No
GSM437270	GSE17537	colon cancer		No
GSM437271	GSE17537	colon cancer		No
GSM437272	GSE17537	colon cancer		No
GSM437273	GSE17537	colon cancer		No
GSM437274	GSE17537	colon cancer		No
GSM437275	GSE17537	colon cancer		No
GSM437276	GSE17537	colon cancer		No
GSM437277	GSE17537	colon cancer		No
GSM437278	GSE17537	colon cancer		No
GSM437279	GSE17537	colon cancer		No
GSM437280	GSE17537	colon cancer		No
GSM437281	GSE17537	colon cancer		No
GSM437282	GSE17537	colon cancer		No
GSM437283	GSE17537	colon cancer		No
GSM437284	GSE17537	colon cancer		No
GSM437285	GSE17537	colon cancer		No
GSM437286	GSE17537	colon cancer		No
GSM437287	GSE17537	colon cancer		No
GSM437288	GSE17537	colon cancer		No
GSM437289	GSE17537	colon cancer		No
GSM437290	GSE17537	colon cancer		No
GSM437291	GSE17537	colon cancer		No
GSM437292	GSE17537	colon cancer		No
GSM437293	GSE17537	colon cancer		No
GSM437294	GSE17537	colon cancer		No
GSM437295	GSE17537	colon cancer		No
GSM437296	GSE17537	colon cancer		No
GSM437297	GSE17537	colon cancer		No
GSM437298	GSE17537	colon cancer		No
GSM437299	GSE17537	colon cancer		No
GSM437300	GSE17537	colon cancer		No
GSM437301	GSE17537	colon cancer		No
GSM437302	GSE17537	colon cancer		No
GSM437303	GSE17537	colon cancer		No
GSM437304	GSE17537	colon cancer		No
GSM437305	GSE17537	colon cancer		No
GSM437306	GSE17537	colon cancer		No
GSM437307	GSE17537	colon cancer		No
GSM437308	GSE17537	colon cancer		No
GSM437309	GSE17537	colon cancer		No
GSM437310	GSE17537	colon cancer		No
GSM437311	GSE17537	colon cancer		No
GSM437312	GSE17537	colon cancer		No
GSM437313	GSE17537	colon cancer		No
GSM437314	GSE17537	colon cancer		No
GSM437315	GSE17537	colon cancer		No
GSM437316	GSE17537	colon cancer		No
GSM437317	GSE17537	colon cancer		No
GSM437318	GSE17537	colon cancer		No
GSM437319	GSE17537	colon cancer		No
GSM437320	GSE17537	colon cancer		No
GSM437321	GSE17537	colon cancer		No
GSM437322	GSE17537	colon cancer		No
GSM437323	GSE17537	colon cancer		No
GSM437324	GSE17537	colon cancer		No
GSM452552	GSE18105	colon cancer		No
GSM452553	GSE18105	colon cancer		No
GSM452554	GSE18105	colon cancer		No
GSM452555	GSE18105	colon cancer		No
GSM452556	GSE18105	colon cancer		No
GSM452557	GSE18105	colon cancer		No
GSM452558	GSE18105	colon cancer		No
GSM452559	GSE18105	colon cancer		No
GSM452560	GSE18105	colon cancer		No
GSM452561	GSE18105	colon cancer		No
GSM452562	GSE18105	colon cancer		No
GSM452563	GSE18105	colon cancer		No
GSM452564	GSE18105	colon cancer		No
GSM452565	GSE18105	colon cancer		No
GSM452566	GSE18105	colon cancer		No
GSM452567	GSE18105	colon cancer		No
GSM452568	GSE18105	colon cancer		No
GSM452569	GSE18105	colon cancer		No
GSM452570	GSE18105	colon cancer		No
GSM452571	GSE18105	colon cancer		No
GSM452572	GSE18105	colon cancer		No
GSM452573	GSE18105	colon cancer		No
GSM452574	GSE18105	colon cancer		No
GSM452575	GSE18105	colon cancer		No
GSM452576	GSE18105	colon cancer		No
GSM452577	GSE18105	colon cancer		No
GSM452578	GSE18105	colon cancer		No
GSM452579	GSE18105	colon cancer		No
GSM452580	GSE18105	colon cancer		No
GSM452581	GSE18105	colon cancer		No
GSM452582	GSE18105	colon cancer		No
GSM452583	GSE18105	colon cancer		No
GSM452584	GSE18105	colon cancer		No
GSM452585	GSE18105	colon cancer		No
GSM452586	GSE18105	colon cancer		No
GSM452587	GSE18105	colon cancer		No
GSM452588	GSE18105	colon cancer		No
GSM452589	GSE18105	colon cancer		No
GSM452590	GSE18105	colon cancer		No
GSM452591	GSE18105	colon cancer		No
GSM452592	GSE18105	colon cancer		No
GSM452593	GSE18105	colon cancer		No
GSM452594	GSE18105	colon cancer		No
GSM452595	GSE18105	colon cancer		No
GSM452596	GSE18105	colon cancer		No
GSM452597	GSE18105	colon cancer		No
GSM452598	GSE18105	colon cancer		No
GSM452599	GSE18105	colon cancer		No
GSM452600	GSE18105	colon cancer		No
GSM452601	GSE18105	colon cancer		No
GSM452602	GSE18105	colon cancer		No
GSM452603	GSE18105	colon cancer		No
GSM452604	GSE18105	colon cancer		No
GSM452605	GSE18105	colon cancer		No
GSM452606	GSE18105	colon cancer		No
GSM452607	GSE18105	colon cancer		No
GSM452608	GSE18105	colon cancer		No
GSM452609	GSE18105	colon cancer		No
GSM452610	GSE18105	colon cancer		No
GSM452611	GSE18105	colon cancer		No
GSM452612	GSE18105	colon cancer		No
GSM452613	GSE18105	colon cancer		No
GSM452614	GSE18105	colon cancer		No
GSM452615	GSE18105	colon cancer		No
GSM452616	GSE18105	colon cancer		No
GSM452617	GSE18105	colon cancer		No
GSM452618	GSE18105	colon cancer		No
GSM452619	GSE18105	colon cancer		No
GSM452620	GSE18105	colon cancer		No
GSM452621	GSE18105	colon cancer		No
GSM452622	GSE18105	colon cancer		No
GSM452623	GSE18105	colon cancer		No
GSM452624	GSE18105	colon cancer		No
GSM452625	GSE18105	colon cancer		No
GSM452626	GSE18105	colon cancer		No
GSM452627	GSE18105	colon cancer		No
GSM452628	GSE18105	colon cancer		No
GSM452629	GSE18105	normal		No
GSM452630	GSE18105	normal		No
GSM452631	GSE18105	normal		No
GSM452632	GSE18105	normal		No
GSM452633	GSE18105	normal		No
GSM452634	GSE18105	normal		No
GSM452635	GSE18105	normal		No
GSM452636	GSE18105	normal		No
GSM452637	GSE18105	normal		No
GSM452638	GSE18105	normal		No
GSM452639	GSE18105	normal		No
GSM452640	GSE18105	normal		No
GSM452641	GSE18105	normal		No
GSM452642	GSE18105	normal		No
GSM452643	GSE18105	normal		No
GSM452644	GSE18105	normal		No
GSM452645	GSE18105	normal		No
GSM452646	GSE18105	colon cancer		No
GSM452647	GSE18105	colon cancer		No
GSM452648	GSE18105	colon cancer		No
GSM452649	GSE18105	colon cancer		No
GSM452650	GSE18105	colon cancer		No
GSM452651	GSE18105	colon cancer		No
GSM452652	GSE18105	colon cancer		No
GSM452653	GSE18105	colon cancer		No
GSM452654	GSE18105	colon cancer		No
GSM452655	GSE18105	colon cancer		No
GSM452656	GSE18105	colon cancer		No
GSM452657	GSE18105	colon cancer		No
GSM452658	GSE18105	colon cancer		No
GSM452659	GSE18105	colon cancer		No
GSM452660	GSE18105	colon cancer		No
GSM452661	GSE18105	colon cancer		No
GSM452662	GSE18105	colon cancer		No
GSM459858	GSE18462	normal		No
GSM459859	GSE18462	colon cancer		No
GSM459862	GSE18462	normal		No
GSM459863	GSE18462	colon cancer		No
GSM46819	GSE2109	colon cancer		No
GSM46823	GSE2109	colon cancer		No
GSM46832	GSE2109	colon cancer		No
GSM46841	GSE2109	colon cancer		No
GSM46845	GSE2109	colon cancer		No
GSM46856	GSE2109	colon cancer		No
GSM46857	GSE2109	colon cancer		No
GSM46861	GSE2109	colon cancer		No
GSM46864	GSE2109	colon cancer		No
GSM46865	GSE2109	colon cancer		No
GSM46877	GSE2109	colon cancer		No
GSM46878	GSE2109	colon cancer		No
GSM46879	GSE2109	colon cancer		No
GSM46887	GSE2109	colon cancer		No
GSM46895	GSE2109	colon cancer		No
GSM46899	GSE2109	colon cancer		No
GSM46901	GSE2109	colon cancer		No
GSM46915	GSE2109	colon cancer		No
GSM46921	GSE2109	colon cancer		No
GSM46924	GSE2109	colon cancer		No
GSM46930	GSE2109	colon cancer		No
GSM46931	GSE2109	colon cancer		No
GSM46940	GSE2109	colon cancer		No
GSM46956	GSE2109	colon cancer		No
GSM46967	GSE2109	colon cancer		No
GSM46969	GSE2109	colon cancer		No
GSM46972	GSE2109	colon cancer		No
GSM496015	GSE19860	colon cancer		No
GSM496016	GSE19860	colon cancer		No
GSM496017	GSE19860	colon cancer		No
GSM496018	GSE19860	colon cancer		No
GSM496019	GSE19860	colon cancer		No
GSM496020	GSE19860	colon cancer		No
GSM496021	GSE19860	colon cancer		No
GSM496022	GSE19860	colon cancer		No
GSM496023	GSE19860	colon cancer		No
GSM496024	GSE19860	colon cancer		No
GSM496025	GSE19860	colon cancer		No
GSM496026	GSE19860	colon cancer		No
GSM496027	GSE19860	colon cancer		No
GSM496028	GSE19860	colon cancer		No
GSM496029	GSE19860	colon cancer		No
GSM496030	GSE19860	colon cancer		No
GSM496031	GSE19860	colon cancer		No
GSM496032	GSE19860	colon cancer		No
GSM496033	GSE19860	colon cancer		No
GSM496034	GSE19860	colon cancer		No
GSM496035	GSE19860	colon cancer		No
GSM496036	GSE19860	colon cancer		No
GSM496037	GSE19860	colon cancer		No
GSM496038	GSE19860	colon cancer		No
GSM496039	GSE19860	colon cancer		No
GSM496040	GSE19860	colon cancer		No
GSM496041	GSE19860	colon cancer		No
GSM496042	GSE19860	colon cancer		No
GSM496043	GSE19860	colon cancer		No
GSM496059	GSE19862	colon cancer		No
GSM496060	GSE19862	colon cancer		No
GSM496061	GSE19862	colon cancer		No
GSM496062	GSE19862	colon cancer		No
GSM496063	GSE19862	colon cancer		No
GSM496065	GSE19862	colon cancer		No
GSM496066	GSE19862	colon cancer		No
GSM496068	GSE19862	colon cancer		No
GSM496069	GSE19862	colon cancer		No
GSM496070	GSE19862	colon cancer		No
GSM496072	GSE19862	colon cancer		No
GSM496074	GSE19862	colon cancer		No
GSM496075	GSE19862	colon cancer		No
GSM498707	GSE19963	normal		No
GSM498708	GSE19963	normal		No
GSM498709	GSE19963	normal		No
GSM498710	GSE19963	normal		No
GSM523242	GSE20916	normal		No
GSM523243	GSE20916	normal		No
GSM523245	GSE20916	normal		No
GSM523246	GSE20916	normal		No
GSM523248	GSE20916	colon cancer		No
GSM523249	GSE20916	colon cancer		No
GSM523250	GSE20916	colon cancer		No
GSM523253	GSE20916	colon cancer		No
GSM523255	GSE20916	normal		No
GSM523257	GSE20916	colon cancer		No
GSM523258	GSE20916	colon cancer		No
GSM523260	GSE20916	normal		No
GSM523262	GSE20916	colon cancer		No
GSM523263	GSE20916	colon cancer		No
GSM523264	GSE20916	normal		No
GSM523265	GSE20916	normal		No
GSM523266	GSE20916	normal		No
GSM523267	GSE20916	normal		No
GSM523268	GSE20916	normal		No
GSM523269	GSE20916	normal		No
GSM523270	GSE20916	normal		No
GSM523271	GSE20916	normal		No
GSM523272	GSE20916	normal		No
GSM523273	GSE20916	normal		No
GSM523274	GSE20916	normal		No
GSM523275	GSE20916	colon cancer		No
GSM523276	GSE20916	normal		No
GSM523278	GSE20916	colon cancer		No
GSM523279	GSE20916	normal		No
GSM523280	GSE20916	normal		No
GSM523282	GSE20916	normal		No
GSM523283	GSE20916	colon cancer		No
GSM523284	GSE20916	colon cancer		No
GSM523285	GSE20916	colon cancer		No
GSM523286	GSE20916	normal		No
GSM523287	GSE20916	colon cancer		No
GSM523288	GSE20916	colon cancer		No
GSM523289	GSE20916	normal		No
GSM523290	GSE20916	normal		No
GSM523291	GSE20916	normal		No
GSM523292	GSE20916	colon cancer		No
GSM523293	GSE20916	colon cancer		No
GSM523294	GSE20916	colon cancer		No
GSM523295	GSE20916	colon cancer		No
GSM523296	GSE20916	colon cancer		No
GSM523297	GSE20916	normal		No
GSM523298	GSE20916	colon cancer		No
GSM523299	GSE20916	normal		No
GSM523300	GSE20916	colon cancer		No
GSM523301	GSE20916	colon cancer		No
GSM523302	GSE20916	colon cancer		No
GSM523303	GSE20916	colon cancer		No
GSM523304	GSE20916	normal		No
GSM523305	GSE20916	colon cancer		No
GSM523306	GSE20916	colon cancer		No
GSM523307	GSE20916	colon cancer		No
GSM523308	GSE20916	colon cancer		No
GSM523309	GSE20916	colon cancer		No
GSM523310	GSE20916	normal		No
GSM523311	GSE20916	normal		No
GSM523312	GSE20916	colon cancer		No
GSM523313	GSE20916	colon cancer		No
GSM523314	GSE20916	normal		No
GSM523315	GSE20916	colon cancer		No
GSM523316	GSE20916	colon cancer		No
GSM523317	GSE20916	colon cancer		No
GSM523318	GSE20916	colon cancer		No
GSM523319	GSE20916	colon cancer		No
GSM523320	GSE20916	colon cancer		No
GSM523321	GSE20916	colon cancer		No
GSM523322	GSE20916	colon cancer		No
GSM523323	GSE20916	colon cancer		No
GSM523324	GSE20916	normal		No
GSM523325	GSE20916	colon cancer		No
GSM523326	GSE20916	colon cancer		No
GSM523327	GSE20916	colon cancer		No
GSM523328	GSE20916	colon cancer		No
GSM523329	GSE20916	colon cancer		No
GSM523330	GSE20916	normal		No
GSM523331	GSE20916	colon cancer		No
GSM523332	GSE20916	colon cancer		No
GSM523333	GSE20916	colon cancer		No
GSM523334	GSE20916	colon cancer		No
GSM523335	GSE20916	colon cancer		No
GSM523336	GSE20916	colon cancer		No
GSM523337	GSE20916	colon cancer		No
GSM523338	GSE20916	normal		No
GSM523339	GSE20916	colon cancer		No
GSM523340	GSE20916	colon cancer		No
GSM523341	GSE20916	colon cancer		No
GSM523342	GSE20916	colon cancer		No
GSM523343	GSE20916	normal		No
GSM523344	GSE20916	colon cancer		No
GSM523345	GSE20916	colon cancer		No
GSM523346	GSE20916	colon cancer		No
GSM523347	GSE20916	colon cancer		No
GSM523348	GSE20916	colon cancer		No
GSM523349	GSE20916	normal		No
GSM523350	GSE20916	colon cancer		No
GSM523351	GSE20916	colon cancer		No
GSM523352	GSE20916	colon cancer		No
GSM523353	GSE20916	colon cancer		No
GSM523354	GSE20916	colon cancer		No
GSM523355	GSE20916	colon cancer		No
GSM523356	GSE20916	colon cancer		No
GSM523357	GSE20916	colon cancer		No
GSM523358	GSE20916	normal		No
GSM523359	GSE20916	colon cancer		No
GSM523360	GSE20916	normal		No
GSM523361	GSE20916	colon cancer		No
GSM523362	GSE20916	colon cancer		No
GSM523363	GSE20916	colon cancer		No
GSM523364	GSE20916	normal		No
GSM523365	GSE20916	normal		No
GSM523366	GSE20916	colon cancer		No
GSM523367	GSE20916	colon cancer		No
GSM523368	GSE20916	colon cancer		No
GSM523369	GSE20916	normal		No
GSM523370	GSE20916	colon cancer		No
GSM523371	GSE20916	colon cancer		No
GSM523372	GSE20916	colon cancer		No
GSM523373	GSE20916	normal		No
GSM523374	GSE20916	colon cancer		No
GSM523375	GSE20916	colon cancer		No
GSM523376	GSE20916	colon cancer		No
GSM523377	GSE20916	normal		No
GSM523378	GSE20916	colon cancer		No
GSM523379	GSE20916	colon cancer		No
GSM523380	GSE20916	colon cancer		No
GSM523381	GSE20916	colon cancer		No
GSM523382	GSE20916	normal		No
GSM523383	GSE20916	colon cancer		No
GSM523384	GSE20916	colon cancer		No
GSM523385	GSE20916	colon cancer		No
GSM523386	GSE20916	colon cancer		No
GSM53045	GSE2109	colon cancer		No
GSM53047	GSE2109	colon cancer		No
GSM53051	GSE2109	colon cancer		No
GSM53055	GSE2109	colon cancer		No
GSM53070	GSE2109	colon cancer		No
GSM53073	GSE2109	colon cancer		No
GSM53083	GSE2109	colon cancer		No
GSM53087	GSE2109	colon cancer		No
GSM53106	GSE2109	colon cancer		No
GSM53111	GSE2109	colon cancer		No
GSM53113	GSE2109	colon cancer		No
GSM53126	GSE2109	colon cancer		No
GSM53132	GSE2109	colon cancer		No
GSM53135	GSE2109	colon cancer		No
GSM53142	GSE2109	colon cancer		No
GSM53146	GSE2109	colon cancer		No
GSM53148	GSE2109	colon cancer		No
GSM53153	GSE2109	colon cancer		No
GSM53156	GSE2109	colon cancer		No
GSM53168	GSE2109	colon cancer		No
GSM53169	GSE2109	colon cancer		No
GSM53178	GSE2109	colon cancer		No
GSM537330	GSE21510	colon cancer		No
GSM537337	GSE21510	colon cancer		No
GSM537338	GSE21510	colon cancer		No
GSM537371	GSE21510	colon cancer		No
GSM537374	GSE21510	colon cancer		No
GSM537375	GSE21510	colon cancer		No
GSM537376	GSE21510	colon cancer		No
GSM537382	GSE21510	colon cancer		No
GSM537387	GSE21510	colon cancer		No
GSM537388	GSE21510	colon cancer		No
GSM537389	GSE21510	colon cancer		No
GSM537390	GSE21510	colon cancer		No
GSM537395	GSE21510	colon cancer		No
GSM537397	GSE21510	colon cancer		No
GSM537398	GSE21510	colon cancer		No
GSM537399	GSE21510	colon cancer		No
GSM537400	GSE21510	colon cancer		No
GSM537402	GSE21510	colon cancer		No
GSM537414	GSE21510	colon cancer		No
GSM537418	GSE21510	colon cancer		No
GSM537420	GSE21510	colon cancer		No
GSM537421	GSE21510	colon cancer		No
GSM537424	GSE21510	colon cancer		No
GSM537425	GSE21510	colon cancer		No
GSM537429	GSE21510	colon cancer		No
GSM537432	GSE21510	colon cancer		No
GSM537433	GSE21510	colon cancer		No
GSM549099	GSE21510	normal		No
GSM549100	GSE21510	normal		No
GSM549101	GSE21510	normal		No
GSM549102	GSE21510	normal		No
GSM549103	GSE21510	normal		No
GSM549104	GSE21510	normal		No
GSM549105	GSE21510	normal		No
GSM549106	GSE21510	normal		No
GSM549107	GSE21510	normal		No
GSM549108	GSE21510	normal		No
GSM549109	GSE21510	normal		No
GSM549110	GSE21510	normal		No
GSM549112	GSE21510	normal		No
GSM549113	GSE21510	normal		No
GSM549114	GSE21510	normal		No
GSM549115	GSE21510	normal		No
GSM549116	GSE21510	normal		No
GSM549117	GSE21510	normal		No
GSM549118	GSE21510	normal		No
GSM549119	GSE21510	normal		No
GSM549120	GSE21510	normal		No
GSM549121	GSE21510	normal		No
GSM549122	GSE21510	normal		No
GSM549123	GSE21510	normal		No
GSM549126	GSE21510	colon cancer		No
GSM549128	GSE21510	colon cancer		No
GSM552508	GSE22242	normal		No
GSM552521	GSE22242	colon cancer		No
GSM552523	GSE22242	colon cancer		No
GSM553691	GSE22242	colon cancer		No
GSM560961	GSE22619	normal		No
GSM560962	GSE22619	normal		No
GSM560963	GSE22619	normal		No
GSM560964	GSE22619	normal		No
GSM560965	GSE22619	normal		No
GSM560966	GSE22619	normal		No
GSM560967	GSE22619	normal		No
GSM560968	GSE22619	normal		No
GSM588828	GSE23878	colon cancer		No
GSM588829	GSE23878	colon cancer		No
GSM588830	GSE23878	colon cancer		No
GSM588831	GSE23878	colon cancer		No
GSM588832	GSE23878	colon cancer		No
GSM588833	GSE23878	colon cancer		No
GSM588834	GSE23878	colon cancer		No
GSM588835	GSE23878	colon cancer		No
GSM588836	GSE23878	colon cancer		No
GSM588837	GSE23878	colon cancer		No
GSM588838	GSE23878	colon cancer		No
GSM588839	GSE23878	colon cancer		No
GSM588840	GSE23878	colon cancer		No
GSM588841	GSE23878	colon cancer		No
GSM588842	GSE23878	colon cancer		No
GSM588843	GSE23878	colon cancer		No
GSM588844	GSE23878	colon cancer		No
GSM588845	GSE23878	colon cancer		No
GSM588846	GSE23878	colon cancer		No
GSM588847	GSE23878	colon cancer		No
GSM588848	GSE23878	colon cancer		No
GSM588849	GSE23878	colon cancer		No
GSM588850	GSE23878	colon cancer		No
GSM588851	GSE23878	colon cancer		No
GSM588852	GSE23878	colon cancer		No
GSM588853	GSE23878	colon cancer		No
GSM588854	GSE23878	colon cancer		No
GSM588855	GSE23878	colon cancer		No
GSM588856	GSE23878	colon cancer		No
GSM588857	GSE23878	colon cancer		No
GSM588858	GSE23878	colon cancer		No
GSM588859	GSE23878	colon cancer		No
GSM588860	GSE23878	colon cancer		No
GSM588861	GSE23878	colon cancer		No
GSM588862	GSE23878	colon cancer		No
GSM588863	GSE23878	normal		No
GSM588864	GSE23878	normal		No
GSM588865	GSE23878	normal		No
GSM588866	GSE23878	normal		No
GSM588867	GSE23878	normal		No
GSM588868	GSE23878	normal		No
GSM588869	GSE23878	normal		No
GSM588870	GSE23878	normal		No
GSM588871	GSE23878	normal		No
GSM588872	GSE23878	normal		No
GSM588873	GSE23878	normal		No
GSM588874	GSE23878	normal		No
GSM588875	GSE23878	normal		No
GSM588876	GSE23878	normal		No
GSM588877	GSE23878	normal		No
GSM588878	GSE23878	normal		No
GSM588879	GSE23878	normal		No
GSM588880	GSE23878	normal		No
GSM588881	GSE23878	normal		No
GSM588882	GSE23878	normal		No
GSM588883	GSE23878	normal		No
GSM588884	GSE23878	normal		No
GSM588885	GSE23878	normal		No
GSM588886	GSE23878	normal		No
GSM638942	GSE26027	colon cancer		No
GSM638944	GSE26027	colon cancer		No
GSM638946	GSE26027	colon cancer		No
GSM638948	GSE26027	colon cancer		No
GSM638950	GSE26027	colon cancer		No
GSM638952	GSE26027	colon cancer		No
GSM656564	GSE26682	colon cancer		No
GSM656573	GSE26682	colon cancer		No
GSM656575	GSE26682	colon cancer		No
GSM656609	GSE26682	colon cancer		No
GSM656631	GSE26682	colon cancer		No
GSM656673	GSE26682	colon cancer		No
GSM656688	GSE26682	colon cancer		No
GSM656762	GSE26682	colon cancer		No
GSM656782	GSE26682	colon cancer		No
GSM656784	GSE26682	colon cancer		No
GSM656798	GSE26682	colon cancer		No
GSM656844	GSE26682	colon cancer		No
GSM656848	GSE26682	colon cancer		No
GSM656855	GSE26682	colon cancer		No
GSM656866	GSE26682	colon cancer		No
GSM656871	GSE26682	colon cancer		No
GSM662633	GSE26906	colon cancer		No
GSM662634	GSE26906	colon cancer		No
GSM662635	GSE26906	colon cancer		No
GSM662636	GSE26906	colon cancer		No
GSM662637	GSE26906	colon cancer		No
GSM662638	GSE26906	colon cancer		No
GSM662639	GSE26906	colon cancer		No
GSM662640	GSE26906	colon cancer		No
GSM662641	GSE26906	colon cancer		No
GSM662643	GSE26906	colon cancer		No
GSM662644	GSE26906	colon cancer		No
GSM662645	GSE26906	colon cancer		No
GSM662646	GSE26906	colon cancer		No
GSM662647	GSE26906	colon cancer		No
GSM662648	GSE26906	colon cancer		No
GSM662649	GSE26906	colon cancer		No
GSM662650	GSE26906	colon cancer		No
GSM662651	GSE26906	colon cancer		No
GSM662652	GSE26906	colon cancer		No
GSM662653	GSE26906	colon cancer		No
GSM662654	GSE26906	colon cancer		No
GSM662655	GSE26906	colon cancer		No
GSM662657	GSE26906	colon cancer		No
GSM662658	GSE26906	colon cancer		No
GSM662659	GSE26906	colon cancer		No
GSM662660	GSE26906	colon cancer		No
GSM662661	GSE26906	colon cancer		No
GSM662662	GSE26906	colon cancer		No
GSM662663	GSE26906	colon cancer		No
GSM662664	GSE26906	colon cancer		No
GSM662665	GSE26906	colon cancer		No
GSM662667	GSE26906	colon cancer		No
GSM662668	GSE26906	colon cancer		No
GSM662669	GSE26906	colon cancer		No
GSM662670	GSE26906	colon cancer		No
GSM662671	GSE26906	colon cancer		No
GSM662672	GSE26906	colon cancer		No
GSM662673	GSE26906	colon cancer		No
GSM662674	GSE26906	colon cancer		No
GSM662675	GSE26906	colon cancer		No
GSM662676	GSE26906	colon cancer		No
GSM662677	GSE26906	colon cancer		No
GSM662678	GSE26906	colon cancer		No
GSM662679	GSE26906	colon cancer		No
GSM662680	GSE26906	colon cancer		No
GSM662681	GSE26906	colon cancer		No
GSM662682	GSE26906	colon cancer		No
GSM662683	GSE26906	colon cancer		No
GSM662684	GSE26906	colon cancer		No
GSM662685	GSE26906	colon cancer		No
GSM662686	GSE26906	colon cancer		No
GSM662687	GSE26906	colon cancer		No
GSM662688	GSE26906	colon cancer		No
GSM662689	GSE26906	colon cancer		No
GSM662690	GSE26906	colon cancer		No
GSM662691	GSE26906	colon cancer		No
GSM662692	GSE26906	colon cancer		No
GSM662693	GSE26906	colon cancer		No
GSM662694	GSE26906	colon cancer		No
GSM662695	GSE26906	colon cancer		No
GSM662696	GSE26906	colon cancer		No
GSM662697	GSE26906	colon cancer		No
GSM662698	GSE26906	colon cancer		No
GSM662699	GSE26906	colon cancer		No
GSM662700	GSE26906	colon cancer		No
GSM662701	GSE26906	colon cancer		No
GSM662702	GSE26906	colon cancer		No
GSM662703	GSE26906	colon cancer		No
GSM662704	GSE26906	colon cancer		No
GSM662705	GSE26906	colon cancer		No
GSM662706	GSE26906	colon cancer		No
GSM662707	GSE26906	colon cancer		No
GSM662708	GSE26906	colon cancer		No
GSM662709	GSE26906	colon cancer		No
GSM662710	GSE26906	colon cancer		No
GSM662711	GSE26906	colon cancer		No
GSM662712	GSE26906	colon cancer		No
GSM662713	GSE26906	colon cancer		No
GSM662714	GSE26906	colon cancer		No
GSM662715	GSE26906	colon cancer		No
GSM662716	GSE26906	colon cancer		No
GSM662718	GSE26906	colon cancer		No
GSM662719	GSE26906	colon cancer		No
GSM662720	GSE26906	colon cancer		No
GSM662721	GSE26906	colon cancer		No
GSM662722	GSE26906	colon cancer		No
GSM687468	GSE27854	colon cancer		No
GSM687494	GSE27854	colon cancer		No
GSM687519	GSE27854	colon cancer		No
GSM687520	GSE27854	colon cancer		No
GSM687522	GSE27854	colon cancer		No
GSM687523	GSE27854	colon cancer		No
GSM687524	GSE27854	colon cancer		No
GSM687525	GSE27854	colon cancer		No
GSM687526	GSE27854	colon cancer		No
GSM687527	GSE27854	colon cancer		No
GSM687529	GSE27854	colon cancer		No
GSM710802	GSE28702	colon cancer		No
GSM710803	GSE28702	colon cancer		No
GSM710804	GSE28702	colon cancer		No
GSM710805	GSE28702	colon cancer		No
GSM710806	GSE28702	colon cancer		No
GSM710807	GSE28702	colon cancer		No
GSM710808	GSE28702	colon cancer		No
GSM710809	GSE28702	colon cancer		No
GSM710810	GSE28702	colon cancer		No
GSM710811	GSE28702	colon cancer		No
GSM710812	GSE28702	colon cancer		No
GSM710821	GSE28702	colon cancer		No
GSM710822	GSE28702	colon cancer		No
GSM710823	GSE28702	colon cancer		No
GSM710824	GSE28702	colon cancer		No
GSM710825	GSE28702	colon cancer		No
GSM710826	GSE28702	colon cancer		No
GSM710827	GSE28702	colon cancer		No
GSM710830	GSE28702	colon cancer		No
GSM710831	GSE28702	colon cancer		No
GSM710832	GSE28702	colon cancer		No
GSM710833	GSE28702	colon cancer		No
GSM710834	GSE28702	colon cancer		No
GSM710835	GSE28702	colon cancer		No
GSM710836	GSE28702	colon cancer		No
GSM710837	GSE28702	colon cancer		No
GSM710862	GSE28702	colon cancer		No
GSM710863	GSE28702	colon cancer		No
GSM710865	GSE28702	colon cancer		No
GSM710867	GSE28702	colon cancer		No
GSM710869	GSE28702	colon cancer		No
GSM710871	GSE28702	colon cancer		No
GSM710873	GSE28702	colon cancer		No
GSM710875	GSE28702	colon cancer		No
GSM710877	GSE28702	colon cancer		No
GSM710879	GSE28702	colon cancer		No
GSM710885	GSE28702	colon cancer		No
GSM710886	GSE28702	colon cancer		No
GSM710888	GSE28702	colon cancer		No
GSM710890	GSE28702	colon cancer		No
GSM710892	GSE28702	colon cancer		No
GSM710894	GSE28702	colon cancer		No
GSM710896	GSE28702	colon cancer		No
GSM710898	GSE28702	colon cancer		No
GSM710900	GSE28702	colon cancer		No
GSM710902	GSE28702	colon cancer		No
GSM710905	GSE28702	colon cancer		No
GSM710906	GSE28702	colon cancer		No
GSM710908	GSE28702	colon cancer		No
GSM710911	GSE28702	colon cancer		No
GSM710920	GSE28702	colon cancer		No
GSM710922	GSE28702	colon cancer		No
GSM710924	GSE28702	colon cancer		No
GSM710926	GSE28702	colon cancer		No
GSM710928	GSE28702	colon cancer		No
GSM710930	GSE28702	colon cancer		No
GSM750880	GSE30292	colon cancer		No
GSM750881	GSE30292	colon cancer		No
GSM750882	GSE30292	normal		No
GSM750883	GSE30292	normal		No
GSM750884	GSE30292	normal		No
GSM757714	GSE30540	colon cancer		No
GSM757715	GSE30540	colon cancer		No
GSM757716	GSE30540	colon cancer		No
GSM757719	GSE30540	colon cancer		No
GSM757721	GSE30540	colon cancer		No
GSM757722	GSE30540	colon cancer		No
GSM757723	GSE30540	colon cancer		No
GSM757724	GSE30540	colon cancer		No
GSM757730	GSE30540	colon cancer		No
GSM757731	GSE30540	colon cancer		No
GSM757732	GSE30540	colon cancer		No
GSM757735	GSE30540	colon cancer		No
GSM757736	GSE30540	colon cancer		No
GSM757738	GSE30540	colon cancer		No
GSM757741	GSE30540	colon cancer		No
GSM757743	GSE30540	colon cancer		No
[truncated: 1,043 more rows]
